# Supplementary material for: Extensive shift in placental transcriptome profile in preeclampsia and placental origin of adverse pregnancy outcomes
Source: Sci Rep. 2015 Aug 13;5:13336. doi: 10.1038/srep13336 (PMC4542630; doi:10.1038/srep13336)
Supplement: Supplementary Data S1 [file srep13336-s2.xls]

## Sheet: All genes (Normal)
Supplementary Data S1. Top 200 transcripts and protein genes with the highest measured gene expression in FPKM in the studied pregnancy outcomes
(A) All genes with highest expression in normal placental tissue
Ensembl ID	Gene	Type	Mean FPKM	SD	Median FPKM	Expression categorya	Enriched ina
ENSG00000202538	RNU4-2	snRNA	33898.3	22782.2	40923.3	NA	NA
ENSG00000202198	RN7SK	misc_RNA	14360.8	3072.15	13462.1	NA	NA
ENSG00000240869	RN7SL128P	misc_RNA	12001	2765.3	11855.5	NA	NA
ENSG00000200795	RNU4-1	snRNA	8199.45	5007.71	9597.89	NA	NA
ENSG00000222328	RNU2-2P	snRNA	5605.29	3280.51	6030.69	NA	NA
ENSG00000200087	SNORA73B	snoRNA	4083.45	1766.24	4316.11	NA	NA
ENSG00000222414	RNU2-59P	snRNA	1038.78	596.946	997.489	NA	NA
ENSG00000239224	RN7SL546P	misc_RNA	1383.09	1215.73	992.635	NA	NA
ENSG00000182752	PAPPA	protein_coding	641.294	494.079	884.364	Tissue enriched	placenta
ENSG00000223001	RNU2-61P	snRNA	770.945	472.714	848.662	NA	NA
ENSG00000212232	SNORD17	snoRNA	771.568	419.921	810.981	NA	NA
ENSG00000148848	ADAM12	protein_coding	649.372	393.851	782.87	Tissue enriched	placenta
ENSG00000251562	MALAT1	lincRNA	725.073	133.724	696.346	NA	NA
ENSG00000201998	SNORA23	snoRNA	606.596	383.374	671.742	NA	NA
ENSG00000239002	SCARNA10	sense_intronic	545.319	204.892	571.682	NA	NA
ENSG00000137869	CYP19A1	protein_coding	600.097	229.88	568.253	Tissue enriched	placenta
ENSG00000238917	SNORD10	snoRNA	551.091	257.853	556.679	NA	NA
ENSG00000105825	TFPI2	protein_coding	537.927	230.6	527.857	Tissue enriched	placenta
ENSG00000136488	CSH1	protein_coding	549.294	211.08	466.578	Tissue enriched	placenta
ENSG00000252010	SCARNA5	snoRNA	504.046	268.264	457.826	NA	NA
ENSG00000207445	SNORD15B	snoRNA	451.922	259.101	446.625	NA	NA
ENSG00000135346	CGA	protein_coding	440.107	87.6446	432.19	Tissue enriched	placenta
ENSG00000209582	SNORA48	snoRNA	371.896	135.338	428.034	NA	NA
ENSG00000241529	RN7SL767P	misc_RNA	454.752	139.747	403.435	NA	NA
ENSG00000259001	RPPH1	antisense	413.296	129.358	397.336	NA	NA
ENSG00000223247	RNU2-64P	snRNA	408.043	220.332	393.091	NA	NA
ENSG00000207304	SNORA8	snoRNA	319.14	150.631	388.271	NA	NA
ENSG00000206597	SNORA57	snoRNA	363.179	163.188	384.514	NA	NA
ENSG00000170498	KISS1	protein_coding	372.474	143.277	382.096	Tissue enriched	placenta
ENSG00000077942	FBLN1	protein_coding	370.907	162.968	380.68	Mixed
ENSG00000239899	RN7SL674P	misc_RNA	440.138	347.567	369.419	NA	NA
ENSG00000212443	SNORA53	snoRNA	277.926	210.186	326.685	NA	NA
ENSG00000238741	SCARNA7	snoRNA	316.608	34.8036	315.498	NA	NA
ENSG00000252481	SCARNA13	snoRNA	293.295	57.192	294.349	NA	NA
ENSG00000207181	SNORA14B	snoRNA	253.712	177.528	245.833	NA	NA
ENSG00000115884	SDC1	protein_coding	246.156	71.278	244.085	Mixed
ENSG00000117394	SLC2A1	protein_coding	236.286	45.5492	237.941	Tissue enhanced	placenta
ENSG00000207008	SNORA54	snoRNA	273.982	156.236	234.612	NA	NA
ENSG00000221826	PSG3	protein_coding	267.508	136.213	233.075	Tissue enriched	placenta
ENSG00000201098	RNY1	misc_RNA	208.234	109.204	226.368	NA	NA
ENSG00000212588	SNORA26	snoRNA	192.632	87.08	223.05	NA	NA
ENSG00000150938	CRIM1	protein_coding	221.783	51.5909	221.177	Expressed in all
ENSG00000256040	PAPPA-AS1	protein_coding	168.006	139.46	214.999	Tissue enriched	placenta
ENSG00000210082	MT-RNR2	Mt_rRNA	219.642	61.1689	207.006	NA	NA
ENSG00000116183	PAPPA2	protein_coding	200.239	77.0181	204.535	Tissue enriched	placenta
ENSG00000130513	GDF15	protein_coding	204.777	51.9865	189.756	Tissue enhanced	placenta
ENSG00000206538	VGLL3	protein_coding	171.908	42.1029	181.677	Tissue enhanced	placenta
ENSG00000165124	SVEP1	protein_coding	183.167	87.5455	175.707	Group enriched	adipose tissue;placenta
ENSG00000108786	HSD17B1	protein_coding	163.121	34.1994	173.067	Tissue enriched	placenta
ENSG00000198959	TGM2	protein_coding	172.046	33.6587	170.734	Mixed
ENSG00000201643	SNORA14A	snoRNA	157.147	104.485	168.178	NA	NA
ENSG00000200320	SNORA63	snoRNA	147.104	75.4148	166.67	NA	NA
ENSG00000130600	H19	processed_transcript	194.656	79.5955	166.611	NA	NA
ENSG00000201793	RN7SKP9	misc_RNA	173.371	47.5189	165.518	NA	NA
ENSG00000213218	CSH2	protein_coding	191.062	103.892	162.756	Tissue enriched	placenta
ENSG00000164292	RHOBTB3	protein_coding	144.156	41.3999	155.577	Expressed in all
ENSG00000221716	SNORA11	snoRNA	181.935	86.1415	153.583	NA	NA
ENSG00000223336	RNU2-6P	snRNA	147.996	93.1908	152.569	NA	NA
ENSG00000233828	AC008394.1	protein_coding	150.071	46.7768	149.271	Tissue enriched	placenta
ENSG00000163283	ALPP	protein_coding	137.206	60.58	137.235	Tissue enriched	placenta
ENSG00000199785	SNORA52	snoRNA	139.742	67.9421	135.424	NA	NA
ENSG00000213170	RP11-81B10.2	pseudogene	119.611	54.4337	134.872	NA	NA
ENSG00000208772	SNORD94	snoRNA	142.756	73.5118	131.119	NA	NA
ENSG00000251791	SCARNA6	snoRNA	136.285	50.6409	131.015	NA	NA
ENSG00000140564	FURIN	protein_coding	129.502	35.6468	130.643	Expressed in all
ENSG00000085063	CD59	protein_coding	121.213	27.9863	127.727	Expressed in all
ENSG00000243137	PSG4	protein_coding	120.984	54.29	126.684	Tissue enriched	placenta
ENSG00000207392	SNORA20	snoRNA	106.356	72.4278	125.189	NA	NA
ENSG00000116016	EPAS1	protein_coding	127.721	22.3221	123.551	Expressed in all
ENSG00000138829	FBN2	protein_coding	123.312	25.5996	123.011	Tissue enriched	placenta
ENSG00000200156	RNU5B-1	snRNA	157.562	149.904	122.171	NA	NA
ENSG00000166033	HTRA1	protein_coding	145.399	99.371	118.066	Tissue enhanced	placenta
ENSG00000212464	SNORA12	snoRNA	125.17	52.3656	117.54	NA	NA
ENSG00000242221	PSG2	protein_coding	131.879	64.2517	116.445	Tissue enriched	placenta
ENSG00000244734	HBB	protein_coding	120.976	41.5888	116.386	Tissue enriched	bone marrow
ENSG00000207166	SNORA68	snoRNA	100.877	45.4842	114.562	NA	NA
ENSG00000203857	HSD3B1	protein_coding	115.573	25.233	114.498	Tissue enriched	placenta
ENSG00000012171	SEMA3B	processed_transcript	114.224	32.609	112.581	NA	NA
ENSG00000136830	FAM129B	protein_coding	114.024	20.0562	109.921	Expressed in all
ENSG00000187498	COL4A1	protein_coding	126.486	52.6054	109.809	Tissue enhanced	placenta
ENSG00000221491	SNORA34	snoRNA	108.464	42.7112	106.201	NA	NA
ENSG00000238795	SCARNA12	snoRNA	102.121	26.2592	103.776	NA	NA
ENSG00000168542	COL3A1	protein_coding	113.6	56.5513	102.612	Tissue enhanced	gallbladder
ENSG00000145715	RASA1	protein_coding	106.612	28.6555	101.475	Expressed in all
ENSG00000245532	NEAT1	lincRNA	107.354	26.9895	99.6978	NA	NA
ENSG00000044574	HSPA5	protein_coding	98.7986	18.2155	97.8929	Expressed in all
ENSG00000207165	SNORA70	snoRNA	97.6971	50.0589	97.1684	NA	NA
ENSG00000166710	B2M	protein_coding	131.873	99.5271	96.7982	Expressed in all
ENSG00000167986	DDB1	protein_coding	95.855	14.4619	96.727	Expressed in all
ENSG00000166598	HSP90B1	protein_coding	96.0464	21.4705	96.0871	Expressed in all
ENSG00000117643	MAN1C1	protein_coding	84.718	24.8127	96.0538	Expressed in all
ENSG00000260034	RP11-266L9.2	antisense	95.2388	21.7055	96.0219	NA	NA
ENSG00000252947	SCARNA1	snoRNA	83.4005	56.3154	95.6973	NA	NA
ENSG00000242265	PEG10	protein_coding	100.584	37.2722	92.8871	Tissue enhanced	adrenal gland;placenta
ENSG00000198162	MAN1A2	protein_coding	92.5118	31.0106	92.8427	Expressed in all
ENSG00000252835	SCARNA21	snoRNA	95.1859	20.5773	92.814	NA	NA
ENSG00000197632	SERPINB2	protein_coding	97.5742	27.0243	92.4127	Group enriched	esophagus;placenta;skin;tonsil
ENSG00000212402	SNORA74B	snoRNA	78.1989	51.6564	92.3423	NA	NA
ENSG00000206760	SNORA6	snoRNA	82.6976	47.36	91.7318	NA	NA
ENSG00000253103	RP11-946L20.4	lincRNA	91.5254	14.2295	91.4176	NA	NA
ENSG00000259380	RP11-346D14.1	lincRNA	97.7649	16.2583	91.3645	NA	NA
ENSG00000222969	RN7SKP8	misc_RNA	102.895	35.541	91.1437	NA	NA
ENSG00000187837	HIST1H1C	protein_coding	96.6278	21.0605	90.1185	Expressed in all
ENSG00000171345	KRT19	protein_coding	97.3015	43.4607	89.865	Mixed
ENSG00000122257	RBBP6	protein_coding	84.0336	21.5249	89.0767	Expressed in all
ENSG00000130522	JUND	protein_coding	92.4659	32.431	88.7557	Expressed in all
ENSG00000197746	PSAP	protein_coding	84.024	21.4042	88.1899	Expressed in all
ENSG00000118785	SPP1	protein_coding	96.8639	64.3951	85.225	Group enriched	cerebral cortex;gallbladder;kidney;placenta
ENSG00000167658	EEF2	protein_coding	89.5452	15.4993	84.8803	Expressed in all
ENSG00000077274	CAPN6	protein_coding	83.0312	22.1971	84.5607	Tissue enriched	placenta
ENSG00000035862	TIMP2	protein_coding	96.2613	29.8795	84.3011	Expressed in all
ENSG00000153071	DAB2	protein_coding	84.1221	25.373	84.2712	Expressed in all
ENSG00000127022	CANX	protein_coding	85.5557	13.9632	84.2242	Expressed in all
ENSG00000134871	COL4A2	protein_coding	98.2306	40.811	83.9685	Tissue enhanced	placenta
ENSG00000120129	DUSP1	protein_coding	85.3235	12.7358	83.835	Expressed in all
ENSG00000113441	LNPEP	protein_coding	77.3874	23.273	82.2575	Expressed in all
ENSG00000251992	SCARNA17	snoRNA	77.8784	26.0483	81.8404	NA	NA
ENSG00000210825	SNORA40	snoRNA	61.9968	54.6426	81.1692	NA	NA
ENSG00000161011	SQSTM1	protein_coding	77.8961	13.5706	81.1586	Expressed in all
ENSG00000243130	PSG11	protein_coding	85.8721	52.5194	81.0177	Tissue enriched	placenta
ENSG00000199477	SNORA31	snoRNA	93.0271	68.4484	80.6422	NA	NA
ENSG00000148926	ADM	protein_coding	81.5284	26.6199	80.5014	Expressed in all
ENSG00000146648	EGFR	protein_coding	87.4519	22.2645	79.9186	Tissue enhanced	placenta
ENSG00000204941	PSG5	protein_coding	69.1092	29.5172	79.5711	Tissue enriched	placenta
ENSG00000167642	SPINT2	protein_coding	82.2031	20.8386	79.516	Expressed in all
ENSG00000168389	MFSD2A	protein_coding	70.0725	25.2117	79.2512	Tissue enhanced	placenta
ENSG00000180573	HIST1H2AC	protein_coding	79.9699	11.8662	78.8414	Expressed in all
ENSG00000231924	PSG1	protein_coding	90.1936	62.2373	78.645	Tissue enriched	placenta
ENSG00000105246	EBI3	protein_coding	112.617	61.0405	77.8751	Tissue enriched	placenta
ENSG00000099953	MMP11	protein_coding	79.5728	15.9067	77.5884	Group enriched	endometrium;placenta
ENSG00000162407	PPAP2B	protein_coding	78.9861	13.1984	77.2561	Expressed in all
ENSG00000136156	ITM2B	protein_coding	82.6921	31.7475	77.1153	Expressed in all
ENSG00000135046	ANXA1	protein_coding	86.7591	30.1041	77.0854	Expressed in all
ENSG00000207233	SNORA37	snoRNA	75.3342	32.5173	77.027	NA	NA
ENSG00000221772	AL353141.1	miRNA	60.0841	48.296	76.8922	NA	NA
ENSG00000109971	HSPA8	protein_coding	80.5	20.4011	76.8123	Expressed in all
ENSG00000108785	HSD17B1P1	pseudogene	83.8412	24.5712	76.0301	NA	NA
ENSG00000177707	PVRL3	protein_coding	74.4923	23.6384	75.799	Mixed
ENSG00000003989	SLC7A2	protein_coding	67.4255	23.4732	75.7665	Tissue enhanced	liver
ENSG00000167244	IGF2	protein_coding	72.7867	26.6251	75.5423	Tissue enriched	placenta
ENSG00000207405	SNORA64	snoRNA	68.5986	40.5289	75.0268	NA	NA
ENSG00000212283	SNORD89	snoRNA	66.9349	32.5765	74.7814	NA	NA
ENSG00000026025	VIM	protein_coding	76.4283	26.6559	74.4501	Expressed in all
ENSG00000124942	AHNAK	protein_coding	72.8467	10.134	74.2524	Expressed in all
ENSG00000200463	SNORD118	snoRNA	66.0776	49.2724	73.7024	NA	NA
ENSG00000239437	RN7SL752P	misc_RNA	74.0224	28.9178	72.3845	NA	NA
ENSG00000170848	PSG6	protein_coding	75.0498	29.0554	71.3386	Tissue enriched	placenta
ENSG00000112773	FAM46A	protein_coding	68.2555	17.3177	70.6632	Tissue enhanced	bone marrow
ENSG00000115414	FN1	protein_coding	105.561	87.3969	69.6165	Expressed in all
ENSG00000106366	SERPINE1	protein_coding	68.4827	22.1104	69.5165	Tissue enhanced	gallbladder;liver;placenta
ENSG00000152137	HSPB8	protein_coding	68.7124	20.8564	68.8187	Tissue enhanced	heart muscle
ENSG00000172296	SPTLC3	protein_coding	68.641	19.1749	68.6483	Tissue enhanced	placenta
ENSG00000130066	SAT1	protein_coding	69.8824	22.582	67.4136	Expressed in all
ENSG00000183668	PSG9	protein_coding	84.7972	48.0283	67.1456	Tissue enriched	placenta
ENSG00000163527	STT3B	protein_coding	66.3747	10.8709	67.0194	Expressed in all
ENSG00000224516	AC068134.8	antisense	74.2949	40.2588	66.9101	NA	NA
ENSG00000162817	C1orf115	protein_coding	66.219	12.1373	66.7455	Mixed
ENSG00000167703	SLC43A2	protein_coding	66.6485	14.3307	66.7379	Expressed in all
ENSG00000156508	EEF1A1	protein_coding	67.8262	17.7131	66.3813	Expressed in all
ENSG00000104904	OAZ1	protein_coding	70.1611	12.4044	66.2026	Expressed in all
ENSG00000197061	HIST1H4C	protein_coding	61.6107	13.3933	65.2742	Mixed
ENSG00000259306	RP11-108K3.2	lincRNA	63.7577	21.7529	64.9381	NA	NA
ENSG00000244230	RN7SL151P	misc_RNA	65.6416	26.0173	64.1115	NA	NA
ENSG00000196730	DAPK1	protein_coding	58.4776	17.0362	64.0389	Expressed in all
ENSG00000126821	SGPP1	protein_coding	58.6941	12.385	63.1276	Expressed in all
ENSG00000135404	CD63	protein_coding	64.8141	18.8247	62.4132	Expressed in all
ENSG00000221288	MIR663B	miRNA	61.7904	29.5329	62.1299	NA	NA
ENSG00000150093	ITGB1	protein_coding	69.9993	20.0913	61.6031	Expressed in all
ENSG00000221676	RNU6ATAC	snRNA	69.897	29.5798	61.1604	NA	NA
ENSG00000111897	SERINC1	protein_coding	60.4705	5.2583	60.5243	Expressed in all
ENSG00000125304	TM9SF2	protein_coding	59.4808	9.12106	60.3859	Expressed in all
ENSG00000076770	MBNL3	protein_coding	62.8204	17.5938	60.3169	Tissue enhanced	placenta
ENSG00000143878	RHOB	protein_coding	60.1109	4.7488	60.2309	Expressed in all
ENSG00000030582	GRN	protein_coding	63.121	14.7787	60.1947	Expressed in all
ENSG00000147872	PLIN2	protein_coding	66.9564	39.3149	59.7653	Expressed in all
ENSG00000124491	F13A1	protein_coding	68.2932	31.5496	59.7618	Expressed in all
ENSG00000172216	CEBPB	protein_coding	60.4557	16.6838	59.6307	Expressed in all
ENSG00000002726	AOC1	protein_coding	57.3595	22.9432	58.5275	Group enriched	colon;duodenum;kidney;placenta;rectum;small intestine
ENSG00000200983	SNORA3	snoRNA	56.1081	45.5595	58.1826	NA	NA
ENSG00000159461	AMFR	protein_coding	52.9058	12.4675	58.1497	Expressed in all
ENSG00000003436	TFPI	protein_coding	56.5504	23.2681	58.0819	Expressed in all
ENSG00000143384	MCL1	protein_coding	57.3687	5.79498	57.5688	Expressed in all
ENSG00000141367	CLTC	protein_coding	58.7551	10.3867	56.9826	Expressed in all
ENSG00000146674	IGFBP3	protein_coding	58.7441	24.5251	56.8037	Tissue enhanced	placenta
ENSG00000100650	SRSF5	protein_coding	54.6215	15.6918	56.1204	Expressed in all
ENSG00000206941	SNORD15A	snoRNA	60.1979	48.1965	56.0575	NA	NA
ENSG00000005108	THSD7A	protein_coding	54.4781	20.6281	55.9537	Tissue enhanced	placenta
ENSG00000119630	PGF	protein_coding	59.57	14.847	55.6173	Tissue enhanced	placenta;thyroid gland
ENSG00000249614	RP11-703G6.1	lincRNA	55.3965	8.48465	54.6559	NA	NA
ENSG00000055609	KMT2C	protein_coding	54.1426	11.56	54.3603	Expressed in all
ENSG00000172493	AFF1	protein_coding	58.7307	21.1921	54.0919	Expressed in all
ENSG00000151414	NEK7	protein_coding	55.8567	15.2566	54.0145	Expressed in all
ENSG00000072274	TFRC	protein_coding	58.4558	23.7538	53.7544	Expressed in all
ENSG00000188987	HIST1H4D	protein_coding	52.6439	14.8258	53.0724	Not detected
ENSG00000113140	SPARC	protein_coding	54.8692	17.1349	52.6625	Expressed in all
ENSG00000179218	CALR	protein_coding	53.9385	7.17146	52.5875	Expressed in all
ENSG00000184009	ACTG1	protein_coding	59.0845	24.8043	52.2456	Expressed in all
ENSG00000158615	PPP1R15B	protein_coding	49.6424	12.9402	52.2112	Expressed in all
ENSG00000108244	KRT23	protein_coding	52.0316	11.0194	52.1988	Group enriched	placenta;salivary gland;skin;testis
ENSG00000142694	EVA1B	protein_coding	49.2739	13.7099	51.9902	Mixed
NA - no data available in Protein Atlas v 12
a - Tissue specificity of expression was extracted from RNA-Seq data for 27 tissues from Protein Atlas v 12.

## Sheet: Protein coding genes (Normal)
Supplementary Data S1. Top 200 transcripts and protein genes with the highest measured gene expression in FPKM in the studied pregnancy outcomes
(B) Protein coding genes with highest expression in normal placental tissue
Ensembl ID	Gene	Mean FPKM	SD	Median FPKM	Expression categorya	Enriched ina
ENSG00000182752	PAPPA	641.294	494.079	884.364	Tissue enriched	placenta
ENSG00000148848	ADAM12	649.372	393.851	782.87	Tissue enriched	placenta
ENSG00000137869	CYP19A1	600.097	229.88	568.253	Tissue enriched	placenta
ENSG00000105825	TFPI2	537.927	230.6	527.857	Tissue enriched	placenta
ENSG00000136488	CSH1	549.294	211.08	466.578	Tissue enriched	placenta
ENSG00000135346	CGA	440.107	87.6446	432.19	Tissue enriched	placenta
ENSG00000170498	KISS1	372.474	143.277	382.096	Tissue enriched	placenta
ENSG00000077942	FBLN1	370.907	162.968	380.68	Mixed
ENSG00000115884	SDC1	246.156	71.278	244.085	Mixed
ENSG00000117394	SLC2A1	236.286	45.5492	237.941	Tissue enhanced	placenta
ENSG00000221826	PSG3	267.508	136.213	233.075	Tissue enriched	placenta
ENSG00000150938	CRIM1	221.783	51.5909	221.177	Expressed in all
ENSG00000256040	PAPPA-AS1	168.006	139.46	214.999	Tissue enriched	placenta
ENSG00000116183	PAPPA2	200.239	77.0181	204.535	Tissue enriched	placenta
ENSG00000130513	GDF15	204.777	51.9865	189.756	Tissue enhanced	placenta
ENSG00000206538	VGLL3	171.908	42.1029	181.677	Tissue enhanced	placenta
ENSG00000165124	SVEP1	183.167	87.5455	175.707	Group enriched	adipose tissue;placenta
ENSG00000108786	HSD17B1	163.121	34.1994	173.067	Tissue enriched	placenta
ENSG00000198959	TGM2	172.046	33.6587	170.734	Mixed
ENSG00000213218	CSH2	191.062	103.892	162.756	Tissue enriched	placenta
ENSG00000164292	RHOBTB3	144.156	41.3999	155.577	Expressed in all
ENSG00000233828	AC008394.1	150.071	46.7768	149.271	Tissue enriched	placenta
ENSG00000163283	ALPP	137.206	60.58	137.235	Tissue enriched	placenta
ENSG00000140564	FURIN	129.502	35.6468	130.643	Expressed in all
ENSG00000085063	CD59	121.213	27.9863	127.727	Expressed in all
ENSG00000243137	PSG4	120.984	54.29	126.684	Tissue enriched	placenta
ENSG00000116016	EPAS1	127.721	22.3221	123.551	Expressed in all
ENSG00000138829	FBN2	123.312	25.5996	123.011	Tissue enriched	placenta
ENSG00000166033	HTRA1	145.399	99.371	118.066	Tissue enhanced	placenta
ENSG00000242221	PSG2	131.879	64.2517	116.445	Tissue enriched	placenta
ENSG00000244734	HBB	120.976	41.5888	116.386	Tissue enriched	bone marrow
ENSG00000203857	HSD3B1	115.573	25.233	114.498	Tissue enriched	placenta
ENSG00000136830	FAM129B	114.024	20.0562	109.921	Expressed in all
ENSG00000187498	COL4A1	126.486	52.6054	109.809	Tissue enhanced	placenta
ENSG00000168542	COL3A1	113.6	56.5513	102.612	Tissue enhanced	gallbladder
ENSG00000145715	RASA1	106.612	28.6555	101.475	Expressed in all
ENSG00000044574	HSPA5	98.7986	18.2155	97.8929	Expressed in all
ENSG00000166710	B2M	131.873	99.5271	96.7982	Expressed in all
ENSG00000167986	DDB1	95.855	14.4619	96.727	Expressed in all
ENSG00000166598	HSP90B1	96.0464	21.4705	96.0871	Expressed in all
ENSG00000117643	MAN1C1	84.718	24.8127	96.0538	Expressed in all
ENSG00000242265	PEG10	100.584	37.2722	92.8871	Tissue enhanced	adrenal gland;placenta
ENSG00000198162	MAN1A2	92.5118	31.0106	92.8427	Expressed in all
ENSG00000197632	SERPINB2	97.5742	27.0243	92.4127	Group enriched	esophagus;placenta;skin;tonsil
ENSG00000187837	HIST1H1C	96.6278	21.0605	90.1185	Expressed in all
ENSG00000171345	KRT19	97.3015	43.4607	89.865	Mixed
ENSG00000122257	RBBP6	84.0336	21.5249	89.0767	Expressed in all
ENSG00000130522	JUND	92.4659	32.431	88.7557	Expressed in all
ENSG00000197746	PSAP	84.024	21.4042	88.1899	Expressed in all
ENSG00000118785	SPP1	96.8639	64.3951	85.225	Group enriched	cerebral cortex;gallbladder;kidney;placenta
ENSG00000167658	EEF2	89.5452	15.4993	84.8803	Expressed in all
ENSG00000077274	CAPN6	83.0312	22.1971	84.5607	Tissue enriched	placenta
ENSG00000035862	TIMP2	96.2613	29.8795	84.3011	Expressed in all
ENSG00000153071	DAB2	84.1221	25.373	84.2712	Expressed in all
ENSG00000127022	CANX	85.5557	13.9632	84.2242	Expressed in all
ENSG00000134871	COL4A2	98.2306	40.811	83.9685	Tissue enhanced	placenta
ENSG00000120129	DUSP1	85.3235	12.7358	83.835	Expressed in all
ENSG00000113441	LNPEP	77.3874	23.273	82.2575	Expressed in all
ENSG00000161011	SQSTM1	77.8961	13.5706	81.1586	Expressed in all
ENSG00000243130	PSG11	85.8721	52.5194	81.0177	Tissue enriched	placenta
ENSG00000148926	ADM	81.5284	26.6199	80.5014	Expressed in all
ENSG00000146648	EGFR	87.4519	22.2645	79.9186	Tissue enhanced	placenta
ENSG00000204941	PSG5	69.1092	29.5172	79.5711	Tissue enriched	placenta
ENSG00000167642	SPINT2	82.2031	20.8386	79.516	Expressed in all
ENSG00000168389	MFSD2A	70.0725	25.2117	79.2512	Tissue enhanced	placenta
ENSG00000180573	HIST1H2AC	79.9699	11.8662	78.8414	Expressed in all
ENSG00000231924	PSG1	90.1936	62.2373	78.645	Tissue enriched	placenta
ENSG00000105246	EBI3	112.617	61.0405	77.8751	Tissue enriched	placenta
ENSG00000099953	MMP11	79.5728	15.9067	77.5884	Group enriched	endometrium;placenta
ENSG00000162407	PPAP2B	78.9861	13.1984	77.2561	Expressed in all
ENSG00000136156	ITM2B	82.6921	31.7475	77.1153	Expressed in all
ENSG00000135046	ANXA1	86.7591	30.1041	77.0854	Expressed in all
ENSG00000109971	HSPA8	80.5	20.4011	76.8123	Expressed in all
ENSG00000177707	PVRL3	74.4923	23.6384	75.799	Mixed
ENSG00000003989	SLC7A2	67.4255	23.4732	75.7665	Tissue enhanced	liver
ENSG00000167244	IGF2	72.7867	26.6251	75.5423	Tissue enriched	placenta
ENSG00000026025	VIM	76.4283	26.6559	74.4501	Expressed in all
ENSG00000124942	AHNAK	72.8467	10.134	74.2524	Expressed in all
ENSG00000170848	PSG6	75.0498	29.0554	71.3386	Tissue enriched	placenta
ENSG00000112773	FAM46A	68.2555	17.3177	70.6632	Tissue enhanced	bone marrow
ENSG00000115414	FN1	105.561	87.3969	69.6165	Expressed in all
ENSG00000106366	SERPINE1	68.4827	22.1104	69.5165	Tissue enhanced	gallbladder;liver;placenta
ENSG00000152137	HSPB8	68.7124	20.8564	68.8187	Tissue enhanced	heart muscle
ENSG00000172296	SPTLC3	68.641	19.1749	68.6483	Tissue enhanced	placenta
ENSG00000130066	SAT1	69.8824	22.582	67.4136	Expressed in all
ENSG00000183668	PSG9	84.7972	48.0283	67.1456	Tissue enriched	placenta
ENSG00000163527	STT3B	66.3747	10.8709	67.0194	Expressed in all
ENSG00000162817	C1orf115	66.219	12.1373	66.7455	Mixed
ENSG00000167703	SLC43A2	66.6485	14.3307	66.7379	Expressed in all
ENSG00000156508	EEF1A1	67.8262	17.7131	66.3813	Expressed in all
ENSG00000104904	OAZ1	70.1611	12.4044	66.2026	Expressed in all
ENSG00000197061	HIST1H4C	61.6107	13.3933	65.2742	Mixed
ENSG00000196730	DAPK1	58.4776	17.0362	64.0389	Expressed in all
ENSG00000126821	SGPP1	58.6941	12.385	63.1276	Expressed in all
ENSG00000135404	CD63	64.8141	18.8247	62.4132	Expressed in all
ENSG00000150093	ITGB1	69.9993	20.0913	61.6031	Expressed in all
ENSG00000111897	SERINC1	60.4705	5.2583	60.5243	Expressed in all
ENSG00000125304	TM9SF2	59.4808	9.12106	60.3859	Expressed in all
ENSG00000076770	MBNL3	62.8204	17.5938	60.3169	Tissue enhanced	placenta
ENSG00000143878	RHOB	60.1109	4.7488	60.2309	Expressed in all
ENSG00000030582	GRN	63.121	14.7787	60.1947	Expressed in all
ENSG00000147872	PLIN2	66.9564	39.3149	59.7653	Expressed in all
ENSG00000124491	F13A1	68.2932	31.5496	59.7618	Expressed in all
ENSG00000172216	CEBPB	60.4557	16.6838	59.6307	Expressed in all
ENSG00000002726	AOC1	57.3595	22.9432	58.5275	Group enriched	colon;duodenum;kidney;placenta;rectum;small intestine
ENSG00000159461	AMFR	52.9058	12.4675	58.1497	Expressed in all
ENSG00000003436	TFPI	56.5504	23.2681	58.0819	Expressed in all
ENSG00000143384	MCL1	57.3687	5.79498	57.5688	Expressed in all
ENSG00000141367	CLTC	58.7551	10.3867	56.9826	Expressed in all
ENSG00000146674	IGFBP3	58.7441	24.5251	56.8037	Tissue enhanced	placenta
ENSG00000100650	SRSF5	54.6215	15.6918	56.1204	Expressed in all
ENSG00000005108	THSD7A	54.4781	20.6281	55.9537	Tissue enhanced	placenta
ENSG00000119630	PGF	59.57	14.847	55.6173	Tissue enhanced	placenta;thyroid gland
ENSG00000055609	KMT2C	54.1426	11.56	54.3603	Expressed in all
ENSG00000172493	AFF1	58.7307	21.1921	54.0919	Expressed in all
ENSG00000151414	NEK7	55.8567	15.2566	54.0145	Expressed in all
ENSG00000072274	TFRC	58.4558	23.7538	53.7544	Expressed in all
ENSG00000188987	HIST1H4D	52.6439	14.8258	53.0724	Not detected
ENSG00000113140	SPARC	54.8692	17.1349	52.6625	Expressed in all
ENSG00000179218	CALR	53.9385	7.17146	52.5875	Expressed in all
ENSG00000184009	ACTG1	59.0845	24.8043	52.2456	Expressed in all
ENSG00000158615	PPP1R15B	49.6424	12.9402	52.2112	Expressed in all
ENSG00000108244	KRT23	52.0316	11.0194	52.1988	Group enriched	placenta;salivary gland;skin;testis
ENSG00000142694	EVA1B	49.2739	13.7099	51.9902	Mixed
ENSG00000155096	AZIN1	52.2186	11.6056	51.8991	Expressed in all
ENSG00000154930	ACSS1	50.2208	9.43262	51.7918	Expressed in all
ENSG00000162704	ARPC5	51.1403	6.14612	51.694	Expressed in all
ENSG00000102755	FLT1	60.8015	36.4695	51.316	Tissue enriched	placenta
ENSG00000131037	EPS8L1	53.4561	18.5203	51.273	Tissue enhanced	esophagus;skin
ENSG00000092820	EZR	49.8147	9.30692	51.0273	Expressed in all
ENSG00000129757	CDKN1C	61.642	25.6172	50.059	Expressed in all
ENSG00000100201	DDX17	50.4555	6.71293	49.9348	Expressed in all
ENSG00000087086	FTL	52.2209	21.3058	49.7148	Expressed in all
ENSG00000131873	CHSY1	48.6874	10.7971	49.7075	Expressed in all
ENSG00000135535	CD164	48.7648	12.7672	49.4655	Expressed in all
ENSG00000169504	CLIC4	47.9586	5.95608	49.2394	Expressed in all
ENSG00000213639	PPP1CB	48.318	6.73027	49.1166	Expressed in all
ENSG00000164733	CTSB	57.2677	20.952	49.1051	Expressed in all
ENSG00000138162	TACC2	49.4554	10.5747	48.9937	Mixed
ENSG00000166147	FBN1	50.5719	13.5334	48.9876	Expressed in all
ENSG00000118705	RPN2	49.6006	6.2355	48.5994	Expressed in all
ENSG00000216490	IFI30	52.3401	21.5283	48.4464	Expressed in all
ENSG00000172331	BPGM	49.086	8.13937	48.358	Expressed in all
ENSG00000117289	TXNIP	57.4073	21.1977	48.3277	Expressed in all
ENSG00000072422	RHOBTB1	53.9575	19.391	48.1773	Expressed in all
ENSG00000067606	PRKCZ	46.3791	9.56113	48.1277	Mixed
ENSG00000068697	LAPTM4A	52.4974	13.3339	48.1148	Expressed in all
ENSG00000122641	INHBA	42.0436	18.6212	48.099	Tissue enhanced	placenta
ENSG00000102287	GABRE	47.0433	10.8795	48.0048	Mixed
ENSG00000164300	SERINC5	42.2036	11.3073	47.9515	Expressed in all
ENSG00000166145	SPINT1	47.3661	11.2497	47.6466	Mixed
ENSG00000213462	ERV3-1	58.3743	24.2589	47.5108	Mixed
ENSG00000183255	PTTG1IP	53.5313	14.1712	47.4507	Expressed in all
ENSG00000168298	HIST1H1E	48.3365	12.7167	46.997	Tissue enriched	bone marrow
ENSG00000163399	ATP1A1	47.5192	11.9164	46.9085	Expressed in all
ENSG00000134352	IL6ST	53.4662	22.1102	46.7443	Expressed in all
ENSG00000151150	ANK3	44.6823	14.9172	46.398	Mixed
ENSG00000072778	ACADVL	44.7395	8.43189	46.1902	Expressed in all
ENSG00000142910	TINAGL1	47.4818	13.1438	45.7615	Tissue enhanced	placenta
ENSG00000134294	SLC38A2	43.773	9.84444	45.2396	Expressed in all
ENSG00000107854	TNKS2	48.3195	10.4164	45.1293	Expressed in all
ENSG00000110321	EIF4G2	44.5682	6.57638	44.7963	Expressed in all
ENSG00000049860	HEXB	46.829	14.6378	44.7778	Expressed in all
ENSG00000101846	STS	47.1388	14.3316	44.7421	Tissue enhanced	placenta
ENSG00000135862	LAMC1	47.5717	14.8311	44.5467	Expressed in all
ENSG00000185624	P4HB	41.3823	8.82426	44.4528	Expressed in all
ENSG00000150991	UBC	44.7732	10.7195	44.407	Expressed in all
ENSG00000100219	XBP1	43.9264	3.95286	44.337	Expressed in all
ENSG00000134884	ARGLU1	44.2666	4.69968	44.1906	Expressed in all
ENSG00000111057	KRT18	42.0314	8.70888	44.0651	Mixed
ENSG00000100234	TIMP3	58.6071	31.6276	43.8691	Mixed
ENSG00000172270	BSG	42.1385	7.51895	43.7437	Expressed in all
ENSG00000173757	STAT5B	40.5442	8.89904	43.6112	Expressed in all
ENSG00000161638	ITGA5	41.8891	6.20101	43.5513	Expressed in all
ENSG00000106546	AHR	42.8166	11.8215	43.1564	Expressed in all
ENSG00000106484	MEST	45.442	14.8093	42.9847	Tissue enriched	placenta
ENSG00000124693	HIST1H3B	39.6282	16.3941	42.8479	Tissue enriched	bone marrow: 2.3
ENSG00000126709	IFI6	42.8682	17.9247	42.566	Expressed in all
ENSG00000143761	ARF1	42.7287	6.89728	42.4046	Expressed in all
ENSG00000106211	HSPB1	50.1387	22.6714	42.3182	Expressed in all
ENSG00000135821	GLUL	42.0307	14.9113	42.2715	Expressed in all
ENSG00000151208	DLG5	43.3685	7.77442	42.0192	Expressed in all
ENSG00000185559	DLK1	38.5864	14.6165	41.9912	Group enriched	adrenal gland;placenta
ENSG00000119535	CSF3R	41.1958	5.65342	41.9819	Expressed in all
ENSG00000104723	TUSC3	42.8982	20.8658	41.8857	Tissue enhanced	placenta
ENSG00000111640	GAPDH	46.5091	24.7778	41.8659	Expressed in all
ENSG00000108256	NUFIP2	40.7339	4.0373	41.8094	Expressed in all
ENSG00000109046	WSB1	42.4205	11.4207	41.7707	Expressed in all
ENSG00000075624	ACTB	46.3291	23.2879	41.1407	Expressed in all
ENSG00000127954	STEAP4	40.8088	10.8939	41.0531	Mixed
ENSG00000164692	COL1A2	42.2323	18.7679	40.7955	Expressed in all
ENSG00000108389	MTMR4	41.5543	10.8427	40.7553	Expressed in all
ENSG00000185022	MAFF	41.4276	9.64857	40.7148	Mixed
ENSG00000155130	MARCKS	40.1679	6.21105	40.6564	Expressed in all
ENSG00000161960	EIF4A1	40.3848	8.26932	40.3742	Expressed in all
ENSG00000174444	RPL4	41.2895	10.2345	40.2548	Expressed in all
ENSG00000137154	RPS6	41.8924	9.40716	40.2463	Expressed in all
ENSG00000163430	FSTL1	40.8511	5.79935	40.1508	Expressed in all
ENSG00000169045	HNRNPH1	38.6636	6.27724	40.0896	Expressed in all
ENSG00000168003	SLC3A2	36.0036	10.8941	39.7962	Expressed in all
NA - no data available in Protein Atlas v 12
a - Tissue specificity of expression was extracted from RNA-Seq data for 27 tissues from Protein Atlas v 12.

## Sheet: All genes (PE)
Supplementary Data S1. Top 200 transcripts and protein genes with the highest measured gene expression in FPKM in the studied pregnancy outcomes
(C) All genes with highest expression in placental tissue from preeclamptic pregnancies
Ensembl ID	Gene	Type	Mean FPKM	SD	Median FPKM	Expression categorya	Enriched ina
ENSG00000202198	RN7SK	misc_RNA	14529.8	11107.6	18394.9	NA	NA
ENSG00000240869	RN7SL128P	misc_RNA	12480.9	6114.37	12912.2	NA	NA
ENSG00000202538	RNU4-2	snRNA	23120.4	27325.8	9402.28	NA	NA
ENSG00000200795	RNU4-1	snRNA	8368.46	9681.43	3382.76	NA	NA
ENSG00000200087	SNORA73B	snoRNA	4549.02	4325.4	3267.74	NA	NA
ENSG00000222328	RNU2-2P	snRNA	3428.41	3580.2	2380.65	NA	NA
ENSG00000239224	RN7SL546P	misc_RNA	1111.15	724.309	960.337	NA	NA
ENSG00000241529	RN7SL767P	misc_RNA	695.025	398.959	725.765	NA	NA
ENSG00000212232	SNORD17	snoRNA	787.34	652.023	683.769	NA	NA
ENSG00000148848	ADAM12	protein_coding	496.145	514.148	599.804	Tissue enriched	placenta
ENSG00000259001	RPPH1	antisense	517.357	288.893	567.006	NA	NA
ENSG00000251562	MALAT1	lincRNA	527.839	101.97	537.286	NA	NA
ENSG00000222414	RNU2-59P	snRNA	669.306	603.665	522.688	NA	NA
ENSG00000105825	TFPI2	protein_coding	508.65	431.387	514.912	Tissue enriched	placenta
ENSG00000239002	SCARNA10	sense_intronic	557.78	447.493	471.325	NA	NA
ENSG00000252010	SCARNA5	snoRNA	555.101	487.412	461.687	NA	NA
ENSG00000182752	PAPPA	protein_coding	333.668	336.28	446.535	Tissue enriched	placenta
ENSG00000238917	SNORD10	snoRNA	554.134	390.249	432.253	NA	NA
ENSG00000238741	SCARNA7	snoRNA	376.967	96.9292	376.851	NA	NA
ENSG00000206597	SNORA57	snoRNA	490.426	392.504	368.68	NA	NA
ENSG00000209582	SNORA48	snoRNA	753.976	1122.86	365.318	NA	NA
ENSG00000137869	CYP19A1	protein_coding	360.105	270.002	359.82	Tissue enriched	placenta
ENSG00000239899	RN7SL674P	misc_RNA	416.875	223.935	331.289	NA	NA
ENSG00000135346	CGA	protein_coding	305.544	226.754	330.198	Tissue enriched	placenta
ENSG00000130600	H19	processed_transcript	289.99	168.484	297.373	NA	NA
ENSG00000136488	CSH1	protein_coding	288.709	201.518	293.067	Tissue enriched	placenta
ENSG00000223001	RNU2-61P	snRNA	444.149	475.813	292.425	NA	NA
ENSG00000207445	SNORD15B	snoRNA	478.615	436.254	270.137	NA	NA
ENSG00000252481	SCARNA13	snoRNA	373.41	239.052	261.436	NA	NA
ENSG00000115414	FN1	protein_coding	235.786	274.466	251.82	Expressed in all
ENSG00000201998	SNORA23	snoRNA	743.12	1031.06	245.028	NA	NA
ENSG00000170498	KISS1	protein_coding	359.792	354.706	222.798	Tissue enriched	placenta
ENSG00000207008	SNORA54	snoRNA	950.087	2116.63	200.555	NA	NA
ENSG00000117394	SLC2A1	protein_coding	198.961	78.8726	188.766	Tissue enhanced	placenta
ENSG00000221826	PSG3	protein_coding	176.583	139.11	188.636	Tissue enriched	placenta
ENSG00000251791	SCARNA6	snoRNA	198.026	139.036	183.997	NA	NA
ENSG00000201793	RN7SKP9	misc_RNA	202.115	135.59	176.63	NA	NA
ENSG00000165124	SVEP1	protein_coding	150.15	103.501	175.874	Group enriched	adipose tissue;placenta
ENSG00000210082	MT-RNR2	Mt_rRNA	415.605	688.835	173.564	NA	NA
ENSG00000223247	RNU2-64P	snRNA	226.338	195.756	172.674	NA	NA
ENSG00000200320	SNORA63	snoRNA	188.125	119.799	172.513	NA	NA
ENSG00000238795	SCARNA12	snoRNA	154.536	60.4749	166.302	NA	NA
ENSG00000166033	HTRA1	protein_coding	158.786	75.1507	151.406	Tissue enhanced	placenta
ENSG00000102755	FLT1	protein_coding	166.408	112.782	149.917	Tissue enriched	placenta
ENSG00000252835	SCARNA21	snoRNA	144.403	48.3526	147.375	NA	NA
ENSG00000207304	SNORA8	snoRNA	324.757	351.599	145.892	NA	NA
ENSG00000115884	SDC1	protein_coding	131.248	94.7621	145.054	Mixed
ENSG00000206538	VGLL3	protein_coding	133.01	72.5442	142.678	Tissue enhanced	placenta
ENSG00000085063	CD59	protein_coding	124.251	65.81	135.034	Expressed in all
ENSG00000150938	CRIM1	protein_coding	144.375	69.6767	133.969	Expressed in all
ENSG00000244230	RN7SL151P	misc_RNA	287.052	312.127	130.87	NA	NA
ENSG00000212464	SNORA12	snoRNA	181.486	154.398	130.155	NA	NA
ENSG00000256040	PAPPA-AS1	protein_coding	88.589	91.8429	129.266	Tissue enriched	placenta
ENSG00000130513	GDF15	protein_coding	128.351	92.9622	125.592	Tissue enhanced	placenta
ENSG00000171345	KRT19	protein_coding	138.16	40.2119	125.449	Mixed
ENSG00000213170	RP11-81B10.2	pseudogene	78.3774	78.843	124.721	NA	NA
ENSG00000213218	CSH2	protein_coding	152.555	135.198	123.867	Tissue enriched	placenta
ENSG00000187837	HIST1H1C	protein_coding	127.728	32.0958	122.234	Expressed in all
ENSG00000147257	GPC3	protein_coding	105.805	69.8001	118.138	Tissue enriched	placenta
ENSG00000180573	HIST1H2AC	protein_coding	125.973	41.5398	116.837	Expressed in all
ENSG00000100234	TIMP3	protein_coding	158.679	162.579	116.371	Mixed
ENSG00000244734	HBB	protein_coding	266.807	265.507	115.418	Tissue enriched	bone marrow
ENSG00000077942	FBLN1	protein_coding	142.026	84.7294	111.085	Mixed
ENSG00000105246	EBI3	protein_coding	126.316	79.5893	110.475	Tissue enriched	placenta
ENSG00000233828	AC008394.1	protein_coding	111.587	54.3824	110.346	Tissue enriched	placenta
ENSG00000196565	HBG2	protein_coding	171.352	221.752	110.328	Tissue enriched	placenta
ENSG00000164292	RHOBTB3	protein_coding	85.7298	43.1519	102.808	Expressed in all
ENSG00000188987	HIST1H4D	protein_coding	106.5	45.8121	101.942	Not detected
ENSG00000207181	SNORA14B	snoRNA	331.505	430.882	101.744	NA	NA
ENSG00000197061	HIST1H4C	protein_coding	97.4522	32.5949	99.9659	Mixed
ENSG00000239437	RN7SL752P	misc_RNA	118.898	73.8006	99.7818	NA	NA
ENSG00000243137	PSG4	protein_coding	91.7855	67.6109	96.2904	Tissue enriched	placenta
ENSG00000198162	MAN1A2	protein_coding	78.3267	45.3836	95.3172	Expressed in all
ENSG00000222969	RN7SKP8	misc_RNA	120.824	92.2934	93.7601	NA	NA
ENSG00000240801	AC132217.4	processed_transcript	93.8677	52.0797	93.2648	NA	NA
ENSG00000221716	SNORA11	snoRNA	119.316	117.261	91.3921	NA	NA
ENSG00000221772	AL353141.1	miRNA	48842	138002	90.5699	NA	NA
ENSG00000147872	PLIN2	protein_coding	71.1895	39.6038	90.1936	Expressed in all
ENSG00000166710	B2M	protein_coding	162.111	132.434	88.9095	Expressed in all
ENSG00000221491	SNORA34	snoRNA	186.096	201.123	87.8786	NA	NA
ENSG00000187498	COL4A1	protein_coding	111.509	81.8811	87.8572	Tissue enhanced	placenta
ENSG00000259380	RP11-346D14.1	lincRNA	79.4244	25.0106	87.34	NA	NA
ENSG00000223336	RNU2-6P	snRNA	157.476	187.826	86.172	NA	NA
ENSG00000122257	RBBP6	protein_coding	74.8119	33.663	85.8514	Expressed in all
ENSG00000116016	EPAS1	protein_coding	93.668	36.366	84.3001	Expressed in all
ENSG00000208772	SNORD94	snoRNA	146.759	134.223	84.0198	NA	NA
ENSG00000154429	CCSAP	protein_coding	74.7327	51.6746	82.9226	Tissue enhanced	cerebral cortex;placenta
ENSG00000253103	RP11-946L20.4	lincRNA	72.3977	23.9212	82.3551	NA	NA
ENSG00000198959	TGM2	protein_coding	107.058	49.559	82.1229	Mixed
ENSG00000197632	SERPINB2	protein_coding	74.237	56.3995	79.8958	Group enriched	esophagus;placenta;skin;tonsil
ENSG00000207165	SNORA70	snoRNA	133.955	117.339	77.9471	NA	NA
ENSG00000120129	DUSP1	protein_coding	86.8818	38.5225	77.94	Expressed in all
ENSG00000242221	PSG2	protein_coding	78.7569	60.3999	77.2773	Tissue enriched	placenta
ENSG00000113441	LNPEP	protein_coding	63.3777	41.399	76.8665	Expressed in all
ENSG00000251992	SCARNA17	snoRNA	79.6259	28.6778	76.415	NA	NA
ENSG00000244642	RN7SL396P	misc_RNA	78.4177	56.2389	76.2717	NA	NA
ENSG00000108786	HSD17B1	protein_coding	82.3267	49.9492	75.5364	Tissue enriched	placenta
ENSG00000167986	DDB1	protein_coding	74.7171	19.9062	73.5428	Expressed in all
ENSG00000044574	HSPA5	protein_coding	79.3681	18.1087	73.4393	Expressed in all
ENSG00000136830	FAM129B	protein_coding	79.3755	40.0192	72.9317	Expressed in all
ENSG00000117643	MAN1C1	protein_coding	64.9713	42.8306	72.4248	Expressed in all
ENSG00000201098	RNY1	misc_RNA	472.551	931.511	71.9309	NA	NA
ENSG00000199785	SNORA52	snoRNA	153.783	147.515	71.798	NA	NA
ENSG00000127022	CANX	protein_coding	70.7758	7.87105	71.2876	Expressed in all
ENSG00000167658	EEF2	protein_coding	78.797	28.6961	70.9359	Expressed in all
ENSG00000140564	FURIN	protein_coding	66.4822	46.3096	70.4561	Expressed in all
ENSG00000124942	AHNAK	protein_coding	63.1716	18.3163	70.0164	Expressed in all
ENSG00000166598	HSP90B1	protein_coding	66.1405	9.33194	69.9381	Expressed in all
ENSG00000212588	SNORA26	snoRNA	260.837	408.417	68.9463	NA	NA
ENSG00000172296	SPTLC3	protein_coding	60.3422	32.6742	66.9852	Tissue enhanced	placenta
ENSG00000153071	DAB2	protein_coding	56.8506	30.2874	66.5666	Expressed in all
ENSG00000138829	FBN2	protein_coding	70.0404	12.6322	66.15	Tissue enriched	placenta
ENSG00000145715	RASA1	protein_coding	63.3034	21.8269	65.9442	Expressed in all
ENSG00000203857	HSD3B1	protein_coding	71.756	49.7157	65.9012	Tissue enriched	placenta
ENSG00000156508	EEF1A1	protein_coding	73.3847	33.7467	65.7001	Expressed in all
ENSG00000245532	NEAT1	lincRNA	63.4596	21.3184	64.7431	NA	NA
ENSG00000147571	CRH	protein_coding	74.4387	61.91	64.7257	Tissue enriched	placenta
ENSG00000130522	JUND	protein_coding	64.5025	21.8021	64.2903	Expressed in all
ENSG00000183668	PSG9	protein_coding	62.7028	59.1317	64.2038	Tissue enriched	placenta
ENSG00000124693	HIST1H3B	protein_coding	60.4735	32.3992	63.2777	Tissue enriched	bone marrow: 2.3
ENSG00000167642	SPINT2	protein_coding	59.215	11.6592	62.1957	Expressed in all
ENSG00000146674	IGFBP3	protein_coding	87.7049	87.4989	62.0448	Tissue enhanced	placenta
ENSG00000134871	COL4A2	protein_coding	82.3803	63.5991	61.3822	Tissue enhanced	placenta
ENSG00000112773	FAM46A	protein_coding	57.3415	35.097	61.1723	Tissue enhanced	bone marrow
ENSG00000101846	STS	protein_coding	65.2257	49.0777	61.0434	Tissue enhanced	placenta
ENSG00000135046	ANXA1	protein_coding	66.4587	35.0254	60.7859	Expressed in all
ENSG00000179218	CALR	protein_coding	59.9786	10.9791	60.6955	Expressed in all
ENSG00000186652	PRG2	protein_coding	228.919	354.624	60.3743	Tissue enriched	placenta
ENSG00000168298	HIST1H1E	protein_coding	63.2817	17.4626	60.3579	Tissue enriched	bone marrow
ENSG00000130066	SAT1	protein_coding	60.9245	17.3496	60.1343	Expressed in all
ENSG00000197746	PSAP	protein_coding	75.5397	40.6546	59.9257	Expressed in all
ENSG00000168389	MFSD2A	protein_coding	53.1796	38.2256	57.848	Tissue enhanced	placenta
ENSG00000242265	PEG10	protein_coding	78.2098	56.952	57.8061	Tissue enhanced	adrenal gland;placenta
ENSG00000212283	SNORD89	snoRNA	237.735	515.692	57.7176	NA	NA
ENSG00000243130	PSG11	protein_coding	57.7015	43.0866	57.3663	Tissue enriched	placenta
ENSG00000109971	HSPA8	protein_coding	59.288	14.6385	57.3572	Expressed in all
ENSG00000012171	SEMA3B	processed_transcript	62.7021	49.8564	57.2323	NA	NA
ENSG00000003989	SLC7A2	protein_coding	48.6373	28.2887	56.7534	Tissue enhanced	liver
ENSG00000164733	CTSB	protein_coding	49.4922	22.0835	56.6056	Expressed in all
ENSG00000168542	COL3A1	protein_coding	66.5405	44.2319	56.3323	Tissue enhanced	gallbladder
ENSG00000163283	ALPP	protein_coding	67.0559	55.5224	56.3053	Tissue enriched	placenta
ENSG00000146648	EGFR	protein_coding	56.3844	11.2811	55.2799	Tissue enhanced	placenta
ENSG00000104904	OAZ1	protein_coding	56.3214	11.7961	55.0235	Expressed in all
ENSG00000136156	ITM2B	protein_coding	97.4009	97.1833	54.6968	Expressed in all
ENSG00000111640	GAPDH	protein_coding	70.0552	50.8618	54.4309	Expressed in all
ENSG00000222489	SNORA79	snoRNA	73.3286	60.6635	54.0249	NA	NA
ENSG00000238554	RNU1-88P	snRNA	84.0066	125.636	53.9993	NA	NA
ENSG00000106366	SERPINE1	protein_coding	79.5936	60.4774	53.6476	Tissue enhanced	gallbladder;liver;placenta
ENSG00000049860	HEXB	protein_coding	63.6803	26.8095	53.5566	Expressed in all
ENSG00000162407	PPAP2B	protein_coding	50.8704	18.4962	53.3231	Expressed in all
ENSG00000207166	SNORA68	snoRNA	122.138	147.296	52.8353	NA	NA
ENSG00000135404	CD63	protein_coding	50.0288	13.4485	52.0386	Expressed in all
ENSG00000111897	SERINC1	protein_coding	49.1028	7.59263	51.0138	Expressed in all
ENSG00000260034	RP11-266L9.2	antisense	44.4278	25.4655	50.9875	NA	NA
ENSG00000076770	MBNL3	protein_coding	54.6896	15.7875	50.3073	Tissue enhanced	placenta
ENSG00000206869	SNORA70F	snoRNA	54.0613	50.3606	50.2386	NA	NA
ENSG00000155096	AZIN1	protein_coding	46.391	19.3543	49.4359	Expressed in all
ENSG00000259306	RP11-108K3.2	lincRNA	42.7899	28.0793	49.142	NA	NA
ENSG00000167703	SLC43A2	protein_coding	48.9268	25.4792	49.063	Expressed in all
ENSG00000150093	ITGB1	protein_coding	60.7	28.8297	48.8805	Expressed in all
ENSG00000026025	VIM	protein_coding	65.7049	42.4183	48.8358	Expressed in all
ENSG00000161011	SQSTM1	protein_coding	55.2266	29.4132	48.788	Expressed in all
ENSG00000159461	AMFR	protein_coding	41.618	16.2717	48.7499	Expressed in all
ENSG00000077274	CAPN6	protein_coding	52.7738	26.3381	48.6026	Tissue enriched	placenta
ENSG00000184009	ACTG1	protein_coding	72.121	46.6563	48.3969	Expressed in all
ENSG00000122641	INHBA	protein_coding	45.8271	38.18	48.3055	Tissue enhanced	placenta
ENSG00000072422	RHOBTB1	protein_coding	40.8109	19.0907	48.2949	Expressed in all
ENSG00000055609	KMT2C	protein_coding	46.9032	16.1381	48.2455	Expressed in all
ENSG00000249614	RP11-703G6.1	lincRNA	46.7358	9.763	47.8757	NA	NA
ENSG00000133112	TPT1	protein_coding	50.7008	20.6213	47.8256	Expressed in all
ENSG00000162817	C1orf115	protein_coding	49.4515	14.1416	47.7114	Mixed
ENSG00000167244	IGF2	protein_coding	78.0365	72.6293	47.4067	Tissue enriched	placenta
ENSG00000184260	HIST2H2AC	protein_coding	46.7722	11.774	47.2261	Tissue enhanced	bone marrow
ENSG00000002726	AOC1	protein_coding	125.133	147.343	47.1138	Group enriched	colon;duodenum;kidney;placenta;rectum;small intestine
ENSG00000099953	MMP11	protein_coding	52.822	30.1767	46.8968	Group enriched	endometrium;placenta
ENSG00000129757	CDKN1C	protein_coding	71.036	58.1096	46.2993	Expressed in all
ENSG00000113369	ARRDC3	protein_coding	61.0422	28.937	45.8962	Expressed in all
ENSG00000072274	TFRC	protein_coding	53.9224	27.309	45.8352	Expressed in all
ENSG00000035862	TIMP2	protein_coding	51.5306	16.6315	45.6364	Expressed in all
ENSG00000180596	HIST1H2BC	protein_coding	51.9569	21.457	45.111	Mixed
ENSG00000141367	CLTC	protein_coding	44.9415	9.17435	44.9195	Expressed in all
ENSG00000142534	RPS11	protein_coding	48.8753	27.3106	44.6713	Expressed in all
ENSG00000232164	AC092669.3	lincRNA	43.5967	9.4001	44.6662	NA	NA
ENSG00000135048	TMEM2	protein_coding	44.4237	15.0888	44.4775	Expressed in all
ENSG00000196730	DAPK1	protein_coding	47.0521	26.8847	44.0134	Expressed in all
ENSG00000164300	SERINC5	protein_coding	39.4928	22.785	43.7094	Expressed in all
ENSG00000143878	RHOB	protein_coding	46.7491	13.3442	43.2935	Expressed in all
ENSG00000158615	PPP1R15B	protein_coding	38.3833	16.4212	42.9562	Expressed in all
ENSG00000143384	MCL1	protein_coding	43.458	9.19336	42.9297	Expressed in all
ENSG00000151414	NEK7	protein_coding	39.9126	15.8922	42.8632	Expressed in all
ENSG00000125304	TM9SF2	protein_coding	44.6067	7.6213	42.8326	Expressed in all
ENSG00000108244	KRT23	protein_coding	42.9386	15.1401	42.4481	Group enriched	placenta;salivary gland;skin;testis
ENSG00000202566	MIR421	miRNA	12810.8	36137.7	42.17	NA	NA
ENSG00000252139	SCARNA18	snoRNA	7593.79	21368.3	42.091	NA	NA
ENSG00000151150	ANK3	protein_coding	35.7837	25.1782	41.7352	Mixed
ENSG00000140459	CYP11A1	protein_coding	35.2583	15.6118	41.5496	Group enriched	adrenal gland;placenta
ENSG00000148926	ADM	protein_coding	40.4013	15.194	41.5018	Expressed in all
ENSG00000251348	HSPD1P11	pseudogene	33.0754	18.9684	41.4071	NA	NA
ENSG00000211459	MT-RNR1	Mt_rRNA	172.629	354.99	41.3553	NA	NA
ENSG00000163527	STT3B	protein_coding	42.4705	14.0228	41.2916	Expressed in all
NA - no data available in Protein Atlas v 12
a - Tissue specificity of expression was extracted from RNA-Seq data for 27 tissues from Protein Atlas v 12.

## Sheet: Protein coding genes (PE)
Supplementary Data S1. Top 200 transcripts and protein genes with the highest measured gene expression in FPKM in the studied pregnancy outcomes
(D) Protein coding genes with highest expression in placental tissue from preeclamptic pregnancies
Ensembl ID	Gene	Mean FPKM	SD	Median FPKM	Expression categorya	Enriched ina
ENSG00000148848	ADAM12	496.145	514.148	599.804	Tissue enriched	placenta
ENSG00000105825	TFPI2	508.65	431.387	514.912	Tissue enriched	placenta
ENSG00000182752	PAPPA	333.668	336.28	446.535	Tissue enriched	placenta
ENSG00000137869	CYP19A1	360.105	270.002	359.82	Tissue enriched	placenta
ENSG00000135346	CGA	305.544	226.754	330.198	Tissue enriched	placenta
ENSG00000136488	CSH1	288.709	201.518	293.067	Tissue enriched	placenta
ENSG00000115414	FN1	235.786	274.466	251.82	Expressed in all
ENSG00000170498	KISS1	359.792	354.706	222.798	Tissue enriched	placenta
ENSG00000117394	SLC2A1	198.961	78.8726	188.766	Tissue enhanced	placenta
ENSG00000221826	PSG3	176.583	139.11	188.636	Tissue enriched	placenta
ENSG00000165124	SVEP1	150.15	103.501	175.874	Group enriched	adipose tissue;placenta
ENSG00000166033	HTRA1	158.786	75.1507	151.406	Tissue enhanced	placenta
ENSG00000102755	FLT1	166.408	112.782	149.917	Tissue enriched	placenta
ENSG00000115884	SDC1	131.248	94.7621	145.054	Mixed
ENSG00000206538	VGLL3	133.01	72.5442	142.678	Tissue enhanced	placenta
ENSG00000085063	CD59	124.251	65.81	135.034	Expressed in all
ENSG00000150938	CRIM1	144.375	69.6767	133.969	Expressed in all
ENSG00000256040	PAPPA-AS1	88.589	91.8429	129.266	Tissue enriched	placenta
ENSG00000130513	GDF15	128.351	92.9622	125.592	Tissue enhanced	placenta
ENSG00000171345	KRT19	138.16	40.2119	125.449	Mixed
ENSG00000213218	CSH2	152.555	135.198	123.867	Tissue enriched	placenta
ENSG00000187837	HIST1H1C	127.728	32.0958	122.234	Expressed in all
ENSG00000147257	GPC3	105.805	69.8001	118.138	Tissue enriched	placenta
ENSG00000180573	HIST1H2AC	125.973	41.5398	116.837	Expressed in all
ENSG00000100234	TIMP3	158.679	162.579	116.371	Mixed
ENSG00000244734	HBB	266.807	265.507	115.418	Tissue enriched	bone marrow
ENSG00000077942	FBLN1	142.026	84.7294	111.085	Mixed
ENSG00000105246	EBI3	126.316	79.5893	110.475	Tissue enriched	placenta
ENSG00000233828	AC008394.1	111.587	54.3824	110.346	Tissue enriched	placenta
ENSG00000196565	HBG2	171.352	221.752	110.328	Tissue enriched	placenta
ENSG00000164292	RHOBTB3	85.7298	43.1519	102.808	Expressed in all
ENSG00000188987	HIST1H4D	106.5	45.8121	101.942	Not detected
ENSG00000197061	HIST1H4C	97.4522	32.5949	99.9659	Mixed
ENSG00000243137	PSG4	91.7855	67.6109	96.2904	Tissue enriched	placenta
ENSG00000198162	MAN1A2	78.3267	45.3836	95.3172	Expressed in all
ENSG00000147872	PLIN2	71.1895	39.6038	90.1936	Expressed in all
ENSG00000166710	B2M	162.111	132.434	88.9095	Expressed in all
ENSG00000187498	COL4A1	111.509	81.8811	87.8572	Tissue enhanced	placenta
ENSG00000122257	RBBP6	74.8119	33.663	85.8514	Expressed in all
ENSG00000116016	EPAS1	93.668	36.366	84.3001	Expressed in all
ENSG00000154429	CCSAP	74.7327	51.6746	82.9226	Tissue enhanced	cerebral cortex;placenta
ENSG00000198959	TGM2	107.058	49.559	82.1229	Mixed
ENSG00000197632	SERPINB2	74.237	56.3995	79.8958	Group enriched	esophagus;placenta;skin;tonsil
ENSG00000120129	DUSP1	86.8818	38.5225	77.94	Expressed in all
ENSG00000242221	PSG2	78.7569	60.3999	77.2773	Tissue enriched	placenta
ENSG00000113441	LNPEP	63.3777	41.399	76.8665	Expressed in all
ENSG00000108786	HSD17B1	82.3267	49.9492	75.5364	Tissue enriched	placenta
ENSG00000167986	DDB1	74.7171	19.9062	73.5428	Expressed in all
ENSG00000044574	HSPA5	79.3681	18.1087	73.4393	Expressed in all
ENSG00000136830	FAM129B	79.3755	40.0192	72.9317	Expressed in all
ENSG00000117643	MAN1C1	64.9713	42.8306	72.4248	Expressed in all
ENSG00000127022	CANX	70.7758	7.87105	71.2876	Expressed in all
ENSG00000167658	EEF2	78.797	28.6961	70.9359	Expressed in all
ENSG00000140564	FURIN	66.4822	46.3096	70.4561	Expressed in all
ENSG00000124942	AHNAK	63.1716	18.3163	70.0164	Expressed in all
ENSG00000166598	HSP90B1	66.1405	9.33194	69.9381	Expressed in all
ENSG00000172296	SPTLC3	60.3422	32.6742	66.9852	Tissue enhanced	placenta
ENSG00000153071	DAB2	56.8506	30.2874	66.5666	Expressed in all
ENSG00000138829	FBN2	70.0404	12.6322	66.15	Tissue enriched	placenta
ENSG00000145715	RASA1	63.3034	21.8269	65.9442	Expressed in all
ENSG00000203857	HSD3B1	71.756	49.7157	65.9012	Tissue enriched	placenta
ENSG00000156508	EEF1A1	73.3847	33.7467	65.7001	Expressed in all
ENSG00000147571	CRH	74.4387	61.91	64.7257	Tissue enriched	placenta
ENSG00000130522	JUND	64.5025	21.8021	64.2903	Expressed in all
ENSG00000183668	PSG9	62.7028	59.1317	64.2038	Tissue enriched	placenta
ENSG00000124693	HIST1H3B	60.4735	32.3992	63.2777	Tissue enriched	bone marrow: 2.3
ENSG00000167642	SPINT2	59.215	11.6592	62.1957	Expressed in all
ENSG00000146674	IGFBP3	87.7049	87.4989	62.0448	Tissue enhanced	placenta
ENSG00000134871	COL4A2	82.3803	63.5991	61.3822	Tissue enhanced	placenta
ENSG00000112773	FAM46A	57.3415	35.097	61.1723	Tissue enhanced	bone marrow
ENSG00000101846	STS	65.2257	49.0777	61.0434	Tissue enhanced	placenta
ENSG00000135046	ANXA1	66.4587	35.0254	60.7859	Expressed in all
ENSG00000179218	CALR	59.9786	10.9791	60.6955	Expressed in all
ENSG00000186652	PRG2	228.919	354.624	60.3743	Tissue enriched	placenta
ENSG00000168298	HIST1H1E	63.2817	17.4626	60.3579	Tissue enriched	bone marrow
ENSG00000130066	SAT1	60.9245	17.3496	60.1343	Expressed in all
ENSG00000197746	PSAP	75.5397	40.6546	59.9257	Expressed in all
ENSG00000168389	MFSD2A	53.1796	38.2256	57.848	Tissue enhanced	placenta
ENSG00000242265	PEG10	78.2098	56.952	57.8061	Tissue enhanced	adrenal gland;placenta
ENSG00000243130	PSG11	57.7015	43.0866	57.3663	Tissue enriched	placenta
ENSG00000109971	HSPA8	59.288	14.6385	57.3572	Expressed in all
ENSG00000003989	SLC7A2	48.6373	28.2887	56.7534	Tissue enhanced	liver
ENSG00000164733	CTSB	49.4922	22.0835	56.6056	Expressed in all
ENSG00000168542	COL3A1	66.5405	44.2319	56.3323	Tissue enhanced	gallbladder
ENSG00000163283	ALPP	67.0559	55.5224	56.3053	Tissue enriched	placenta
ENSG00000146648	EGFR	56.3844	11.2811	55.2799	Tissue enhanced	placenta
ENSG00000104904	OAZ1	56.3214	11.7961	55.0235	Expressed in all
ENSG00000136156	ITM2B	97.4009	97.1833	54.6968	Expressed in all
ENSG00000111640	GAPDH	70.0552	50.8618	54.4309	Expressed in all
ENSG00000106366	SERPINE1	79.5936	60.4774	53.6476	Tissue enhanced	gallbladder;liver;placenta
ENSG00000049860	HEXB	63.6803	26.8095	53.5566	Expressed in all
ENSG00000162407	PPAP2B	50.8704	18.4962	53.3231	Expressed in all
ENSG00000135404	CD63	50.0288	13.4485	52.0386	Expressed in all
ENSG00000111897	SERINC1	49.1028	7.59263	51.0138	Expressed in all
ENSG00000076770	MBNL3	54.6896	15.7875	50.3073	Tissue enhanced	placenta
ENSG00000155096	AZIN1	46.391	19.3543	49.4359	Expressed in all
ENSG00000167703	SLC43A2	48.9268	25.4792	49.063	Expressed in all
ENSG00000150093	ITGB1	60.7	28.8297	48.8805	Expressed in all
ENSG00000026025	VIM	65.7049	42.4183	48.8358	Expressed in all
ENSG00000161011	SQSTM1	55.2266	29.4132	48.788	Expressed in all
ENSG00000159461	AMFR	41.618	16.2717	48.7499	Expressed in all
ENSG00000077274	CAPN6	52.7738	26.3381	48.6026	Tissue enriched	placenta
ENSG00000184009	ACTG1	72.121	46.6563	48.3969	Expressed in all
ENSG00000122641	INHBA	45.8271	38.18	48.3055	Tissue enhanced	placenta
ENSG00000072422	RHOBTB1	40.8109	19.0907	48.2949	Expressed in all
ENSG00000055609	KMT2C	46.9032	16.1381	48.2455	Expressed in all
ENSG00000133112	TPT1	50.7008	20.6213	47.8256	Expressed in all
ENSG00000162817	C1orf115	49.4515	14.1416	47.7114	Mixed
ENSG00000167244	IGF2	78.0365	72.6293	47.4067	Tissue enriched	placenta
ENSG00000184260	HIST2H2AC	46.7722	11.774	47.2261	Tissue enhanced	bone marrow
ENSG00000002726	AOC1	125.133	147.343	47.1138	Group enriched	colon;duodenum;kidney;placenta;rectum;small intestine
ENSG00000099953	MMP11	52.822	30.1767	46.8968	Group enriched	endometrium;placenta
ENSG00000129757	CDKN1C	71.036	58.1096	46.2993	Expressed in all
ENSG00000113369	ARRDC3	61.0422	28.937	45.8962	Expressed in all
ENSG00000072274	TFRC	53.9224	27.309	45.8352	Expressed in all
ENSG00000035862	TIMP2	51.5306	16.6315	45.6364	Expressed in all
ENSG00000180596	HIST1H2BC	51.9569	21.457	45.111	Mixed
ENSG00000141367	CLTC	44.9415	9.17435	44.9195	Expressed in all
ENSG00000142534	RPS11	48.8753	27.3106	44.6713	Expressed in all
ENSG00000135048	TMEM2	44.4237	15.0888	44.4775	Expressed in all
ENSG00000196730	DAPK1	47.0521	26.8847	44.0134	Expressed in all
ENSG00000164300	SERINC5	39.4928	22.785	43.7094	Expressed in all
ENSG00000143878	RHOB	46.7491	13.3442	43.2935	Expressed in all
ENSG00000158615	PPP1R15B	38.3833	16.4212	42.9562	Expressed in all
ENSG00000143384	MCL1	43.458	9.19336	42.9297	Expressed in all
ENSG00000151414	NEK7	39.9126	15.8922	42.8632	Expressed in all
ENSG00000125304	TM9SF2	44.6067	7.6213	42.8326	Expressed in all
ENSG00000108244	KRT23	42.9386	15.1401	42.4481	Group enriched	placenta;salivary gland;skin;testis
ENSG00000151150	ANK3	35.7837	25.1782	41.7352	Mixed
ENSG00000140459	CYP11A1	35.2583	15.6118	41.5496	Group enriched	adrenal gland;placenta
ENSG00000148926	ADM	40.4013	15.194	41.5018	Expressed in all
ENSG00000163527	STT3B	42.4705	14.0228	41.2916	Expressed in all
ENSG00000170848	PSG6	42.0162	25.9582	40.922	Tissue enriched	placenta
ENSG00000183255	PTTG1IP	44.6095	10.1289	40.8749	Expressed in all
ENSG00000177707	PVRL3	42.0711	30.9836	40.7133	Mixed
ENSG00000092820	EZR	41.3555	12.4533	40.567	Expressed in all
ENSG00000216490	IFI30	37.3111	18.8687	40.3539	Expressed in all
ENSG00000169495	HTRA4	39.7221	23.0426	40.2284	Tissue enriched	placenta
ENSG00000108389	MTMR4	33.9409	16.2853	39.7471	Expressed in all
ENSG00000118785	SPP1	42.0243	31.404	39.7192	Group enriched	cerebral cortex;gallbladder;kidney;placenta
ENSG00000169504	CLIC4	41.7062	8.14633	39.3974	Expressed in all
ENSG00000068697	LAPTM4A	43.6716	16.4905	39.2945	Expressed in all
ENSG00000100650	SRSF5	41.4635	9.57169	38.9277	Expressed in all
ENSG00000143761	ARF1	38.2189	5.09392	38.6562	Expressed in all
ENSG00000087086	FTL	66.2039	49.8433	38.4441	Expressed in all
ENSG00000124529	HIST1H4B	35.9838	12.1314	38.1929	Not detected
ENSG00000256316	HIST1H3F	37.7682	21.6846	38.1594	Tissue enhanced	bone marrow: 1.1
ENSG00000126821	SGPP1	41.0196	16.2295	38.1516	Expressed in all
ENSG00000117335	CD46	34.6391	15.7921	38.1172	Expressed in all
ENSG00000161638	ITGA5	45.9738	24.2578	38.0329	Expressed in all
ENSG00000089157	RPLP0	42.2778	21.9288	38.0106	Expressed in all
ENSG00000135919	SERPINE2	90.8543	121.951	37.9254	Expressed in all
ENSG00000117289	TXNIP	47.9119	31.983	37.7217	Expressed in all
ENSG00000105137	SYDE1	36.6106	17.9304	37.5956	Mixed
ENSG00000134884	ARGLU1	38.2165	8.97833	37.3975	Expressed in all
ENSG00000126709	IFI6	60.4186	47.0133	37.1024	Expressed in all
ENSG00000172216	CEBPB	43.8157	22.0288	36.9641	Expressed in all
ENSG00000119630	PGF	37.9609	25.3863	36.908	Tissue enhanced	placenta;thyroid gland
ENSG00000070404	FSTL3	56.7954	49.2688	36.8653	Expressed in all
ENSG00000100201	DDX17	37.2564	4.54994	36.7796	Expressed in all
ENSG00000152137	HSPB8	38.2235	21.0356	36.5618	Tissue enhanced	heart muscle
ENSG00000111057	KRT18	39.6869	18.4037	36.5202	Mixed
ENSG00000003436	TFPI	37.9894	17.5053	36.4436	Expressed in all
ENSG00000131037	EPS8L1	35.0099	14.1786	36.252	Tissue enhanced	esophagus;skin
ENSG00000168274	HIST1H2AE	36.4174	10.0153	36.0132	Tissue enhanced	prostate
ENSG00000142910	TINAGL1	49.0106	27.8955	35.9971	Tissue enhanced	placenta
ENSG00000198327	HIST1H4F	32.5374	8.24025	35.9862	Not detected
ENSG00000102580	DNAJC3	34.2701	12.0329	35.9826	Expressed in all
ENSG00000131873	CHSY1	34.5285	15.6846	35.8671	Expressed in all
ENSG00000173757	STAT5B	28.0554	13.3659	35.6281	Expressed in all
ENSG00000174444	RPL4	41.7044	21.9915	35.5377	Expressed in all
ENSG00000172901	AQPEP	33.8317	15.5198	35.4578	Group enriched	adipose tissue;placenta
ENSG00000184357	HIST1H1B	32.6806	19.6364	35.4239	Tissue enhanced	bone marrow: 4.4;lymph node: 1.6
ENSG00000106546	AHR	31.989	18.1368	35.3043	Expressed in all
ENSG00000107854	TNKS2	38.3406	12.9682	35.266	Expressed in all
ENSG00000137154	RPS6	54.9511	40.2095	35.2211	Expressed in all
ENSG00000111371	SLC38A1	31.0716	18.8647	35.194	Expressed in all
ENSG00000162704	ARPC5	34.5802	7.33142	35.1886	Expressed in all
ENSG00000106682	EIF4H	36.5791	6.74833	35.092	Expressed in all
ENSG00000134294	SLC38A2	36.6974	11.6497	34.9761	Expressed in all
ENSG00000135480	KRT7	45.2344	35.6735	34.8788	Tissue enhanced	thyroid gland
ENSG00000163430	FSTL1	39.8214	18.9648	34.7409	Expressed in all
ENSG00000254772	EEF1G	34.0019	11.3053	34.6695	Expressed in all
ENSG00000106211	HSPB1	43.8931	28.0959	34.2402	Expressed in all
ENSG00000197756	RPL37A	33.2489	15.4909	34.1257	Expressed in all
ENSG00000154822	PLCL2	30.1274	14.6329	33.9682	Expressed in all
ENSG00000118705	RPN2	33.0439	6.64695	33.8392	Expressed in all
ENSG00000158406	HIST1H4H	36.6315	12.6048	33.6782	Mixed
ENSG00000150991	UBC	36.5811	18.3267	33.6215	Expressed in all
ENSG00000075624	ACTB	48.3184	37.3438	33.27	Expressed in all
ENSG00000164587	RPS14	45.9835	32.9108	33.2566	Expressed in all
ENSG00000172493	AFF1	29.624	16.5292	33.2481	Expressed in all
ENSG00000116209	TMEM59	32.2992	7.95789	33.1103	Expressed in all
ENSG00000172270	BSG	31.1586	7.68448	33.0581	Expressed in all
ENSG00000100219	XBP1	33.7982	8.52568	32.9449	Expressed in all
ENSG00000096384	HSP90AB1	39.2434	16.0104	32.938	Expressed in all
ENSG00000110321	EIF4G2	34.7172	7.86731	32.7759	Expressed in all
ENSG00000113140	SPARC	44.096	30.5139	32.6761	Expressed in all
ENSG00000112306	RPS12	42.3681	24.8264	32.6651	Expressed in all
ENSG00000163602	RYBP	28.0177	15.595	32.6377	Expressed in all
NA - no data available in Protein Atlas v 12
a - Tissue specificity of expression was extracted from RNA-Seq data for 27 tissues from Protein Atlas v 12.

## Sheet: All genes (SGA)
Supplementary Data S1. Top 200 transcripts and protein genes with the highest measured gene expression in FPKM in the studied pregnancy outcomes
(E) All genes with highest expression in placental tissue from SGA pregnancies
Ensembl ID	Gene	Type	Mean FPKM	SD	Median FPKM	Expression categorya	Enriched ina
ENSG00000202198	RN7SK	misc_RNA	9493.1	6634.05	14019.2	NA	NA
ENSG00000202538	RNU4-2	snRNA	23987.6	27299.7	13084.9	NA	NA
ENSG00000240869	RN7SL128P	misc_RNA	11098	5678.44	10702	NA	NA
ENSG00000200795	RNU4-1	snRNA	7314.93	8042.22	5175.77	NA	NA
ENSG00000200087	SNORA73B	snoRNA	4239.26	3864.25	2476.85	NA	NA
ENSG00000222328	RNU2-2P	snRNA	4987.59	5776.37	1591.91	NA	NA
ENSG00000239224	RN7SL546P	misc_RNA	1662.33	1692.94	1065.11	NA	NA
ENSG00000182752	PAPPA	protein_coding	828.705	471.788	772.221	Tissue enriched	placenta
ENSG00000148848	ADAM12	protein_coding	889.849	508.972	715.072	Tissue enriched	placenta
ENSG00000251562	MALAT1	lincRNA	703.106	96.3071	702.331	NA	NA
ENSG00000137869	CYP19A1	protein_coding	427.562	187.558	473.034	Tissue enriched	placenta
ENSG00000135346	CGA	protein_coding	446.542	182.537	451.219	Tissue enriched	placenta
ENSG00000170498	KISS1	protein_coding	393.215	164.924	429.639	Tissue enriched	placenta
ENSG00000241529	RN7SL767P	misc_RNA	441.465	163.934	415.248	NA	NA
ENSG00000252010	SCARNA5	snoRNA	427.64	332.026	355.591	NA	NA
ENSG00000212232	SNORD17	snoRNA	754.556	790.888	346.171	NA	NA
ENSG00000105825	TFPI2	protein_coding	307.493	158.797	342.757	Tissue enriched	placenta
ENSG00000201998	SNORA23	snoRNA	609.292	643.8	333.425	NA	NA
ENSG00000222414	RNU2-59P	snRNA	996.515	1154.4	322.065	NA	NA
ENSG00000238741	SCARNA7	snoRNA	373.642	222.015	296.062	NA	NA
ENSG00000238917	SNORD10	snoRNA	482.093	433.5	284.851	NA	NA
ENSG00000136488	CSH1	protein_coding	350.171	270.351	279.515	Tissue enriched	placenta
ENSG00000116183	PAPPA2	protein_coding	255.341	182.055	279.278	Tissue enriched	placenta
ENSG00000209582	SNORA48	snoRNA	491.005	498.178	273.935	NA	NA
ENSG00000221826	PSG3	protein_coding	263.125	165.118	267.38	Tissue enriched	placenta
ENSG00000223001	RNU2-61P	snRNA	636.31	693.212	257.853	NA	NA
ENSG00000239002	SCARNA10	sense_intronic	448.666	421.077	250.591	NA	NA
ENSG00000117394	SLC2A1	protein_coding	257.916	78.949	239.42	Tissue enhanced	placenta
ENSG00000239899	RN7SL674P	misc_RNA	331.671	285.089	237.306	NA	NA
ENSG00000210082	MT-RNR2	Mt_rRNA	248.941	174.253	219.754	NA	NA
ENSG00000207445	SNORD15B	snoRNA	337.897	277.145	213.474	NA	NA
ENSG00000130600	H19	processed_transcript	268.152	163.46	196.72	NA	NA
ENSG00000256040	PAPPA-AS1	protein_coding	168.976	119.557	189.314	Tissue enriched	placenta
ENSG00000206597	SNORA57	snoRNA	335.4	364.136	187.925	NA	NA
ENSG00000115414	FN1	protein_coding	203.622	138.347	182.357	Expressed in all
ENSG00000259001	RPPH1	antisense	311.493	272.026	179.258	NA	NA
ENSG00000115884	SDC1	protein_coding	172.21	72.6053	172.835	Mixed
ENSG00000252481	SCARNA13	snoRNA	266.626	220.929	168.659	NA	NA
ENSG00000201793	RN7SKP9	misc_RNA	173.875	94.7609	163.521	NA	NA
ENSG00000206538	VGLL3	protein_coding	152.178	67.3947	159.296	Tissue enhanced	placenta
ENSG00000150938	CRIM1	protein_coding	179.972	77.5914	158.35	Expressed in all
ENSG00000165124	SVEP1	protein_coding	148.051	82.3464	157.142	Group enriched	adipose tissue;placenta
ENSG00000077942	FBLN1	protein_coding	187.758	119.423	156.607	Mixed
ENSG00000147571	CRH	protein_coding	126.903	84.5517	149.798	Tissue enriched	placenta
ENSG00000207304	SNORA8	snoRNA	245.318	242.187	148.412	NA	NA
ENSG00000213170	RP11-81B10.2	pseudogene	164.436	67.8506	139.275	NA	NA
ENSG00000130513	GDF15	protein_coding	154.797	84.5479	137.942	Tissue enhanced	placenta
ENSG00000166033	HTRA1	protein_coding	148.26	78.7307	137.912	Tissue enhanced	placenta
ENSG00000233828	AC008394.1	protein_coding	127.287	41.1374	136.292	Tissue enriched	placenta
ENSG00000105246	EBI3	protein_coding	146.796	67.2267	133.635	Tissue enriched	placenta
ENSG00000207008	SNORA54	snoRNA	189.802	174.964	129.377	NA	NA
ENSG00000102755	FLT1	protein_coding	127.215	57.2039	126.552	Tissue enriched	placenta
ENSG00000100234	TIMP3	protein_coding	131.583	92.1438	125.671	Mixed
ENSG00000207181	SNORA14B	snoRNA	276.69	362.085	124.446	NA	NA
ENSG00000116016	EPAS1	protein_coding	124.156	22.7524	122.395	Expressed in all
ENSG00000213218	CSH2	protein_coding	140.247	95.4861	121.88	Tissue enriched	placenta
ENSG00000171345	KRT19	protein_coding	129.489	33.6152	119.162	Mixed
ENSG00000243137	PSG4	protein_coding	105.25	74.9864	116.916	Tissue enriched	placenta
ENSG00000244734	HBB	protein_coding	332.849	512.22	114.848	Tissue enriched	bone marrow
ENSG00000164292	RHOBTB3	protein_coding	105.271	37.6808	113.001	Expressed in all
ENSG00000198959	TGM2	protein_coding	123.964	38.3681	112.603	Mixed
ENSG00000166710	B2M	protein_coding	161.633	166.529	112.132	Expressed in all
ENSG00000223247	RNU2-64P	snRNA	428.932	514.235	112.106	NA	NA
ENSG00000200320	SNORA63	snoRNA	178.193	156.004	111.828	NA	NA
ENSG00000199709	RNU4-23P	snRNA	183.565	275.969	110.541	NA	NA
ENSG00000201098	RNY1	misc_RNA	183.949	201.91	109.546	NA	NA
ENSG00000259380	RP11-346D14.1	lincRNA	110.682	16.279	106.272	NA	NA
ENSG00000187837	HIST1H1C	protein_coding	102.424	26.1647	106.242	Expressed in all
ENSG00000253103	RP11-946L20.4	lincRNA	106.43	17.9441	104.306	NA	NA
ENSG00000187498	COL4A1	protein_coding	122.159	77.6765	101.043	Tissue enhanced	placenta
ENSG00000240801	AC132217.4	processed_transcript	114.601	94.2771	99.912	NA	NA
ENSG00000245532	NEAT1	lincRNA	104.507	31.7287	99.8487	NA	NA
ENSG00000222969	RN7SKP8	misc_RNA	107.489	68.559	99.2246	NA	NA
ENSG00000145715	RASA1	protein_coding	91.9654	28.1117	98.9952	Expressed in all
ENSG00000242221	PSG2	protein_coding	89.7439	38.0139	97.9	Tissue enriched	placenta
ENSG00000168542	COL3A1	protein_coding	98.1066	57.4603	96.2804	Tissue enhanced	gallbladder
ENSG00000085063	CD59	protein_coding	103.743	43.8021	96.1808	Expressed in all
ENSG00000212464	SNORA12	snoRNA	135.365	101.815	96.159	NA	NA
ENSG00000212588	SNORA26	snoRNA	173.759	188.933	94.6109	NA	NA
ENSG00000199785	SNORA52	snoRNA	131.387	109.957	94.546	NA	NA
ENSG00000163283	ALPP	protein_coding	91.7856	42.7094	92.978	Tissue enriched	placenta
ENSG00000127022	CANX	protein_coding	88.0433	13.4757	91.6735	Expressed in all
ENSG00000242265	PEG10	protein_coding	101.149	43.1767	91.1412	Tissue enhanced	adrenal gland;placenta
ENSG00000243130	PSG11	protein_coding	82.056	58.0115	88.7562	Tissue enriched	placenta
ENSG00000138829	FBN2	protein_coding	86.6588	14.4488	88.5806	Tissue enriched	placenta
ENSG00000180573	HIST1H2AC	protein_coding	100.496	51.4539	87.7642	Expressed in all
ENSG00000035862	TIMP2	protein_coding	77.3499	27.9403	87.7071	Expressed in all
ENSG00000172296	SPTLC3	protein_coding	78.9697	23.5247	86.8447	Tissue enhanced	placenta
ENSG00000147872	PLIN2	protein_coding	96.1311	39.6753	86.3762	Expressed in all
ENSG00000117643	MAN1C1	protein_coding	91.9124	43.5183	85.9676	Expressed in all
ENSG00000251791	SCARNA6	snoRNA	129.629	100.653	85.6155	NA	NA
ENSG00000221491	SNORA34	snoRNA	107.715	89.9418	82.4515	NA	NA
ENSG00000197632	SERPINB2	protein_coding	83.6601	46.3421	81.2178	Group enriched	esophagus;placenta;skin;tonsil
ENSG00000196565	HBG2	protein_coding	159.093	166.389	81.0691	Tissue enriched	placenta
ENSG00000252835	SCARNA21	snoRNA	111.673	62.4456	80.4995	NA	NA
ENSG00000197746	PSAP	protein_coding	76.8708	25.045	80.4068	Expressed in all
ENSG00000238795	SCARNA12	snoRNA	129.144	107.81	80.2613	NA	NA
ENSG00000167244	IGF2	protein_coding	92.4645	54.0191	80.0712	Tissue enriched	placenta
ENSG00000136156	ITM2B	protein_coding	94.0419	39.129	79.9485	Expressed in all
ENSG00000167658	EEF2	protein_coding	80.5877	17.9093	79.9177	Expressed in all
ENSG00000231924	PSG1	protein_coding	86.4102	58.632	79.5558	Tissue enriched	placenta
ENSG00000166598	HSP90B1	protein_coding	78.7353	13.8383	79.3957	Expressed in all
ENSG00000108786	HSD17B1	protein_coding	92.6667	37.0545	78.7814	Tissue enriched	placenta
ENSG00000026025	VIM	protein_coding	94.2405	66.8764	76.9531	Expressed in all
ENSG00000140564	FURIN	protein_coding	82.723	41.0126	76.7588	Expressed in all
ENSG00000239437	RN7SL752P	misc_RNA	74.9211	52.5093	76.1429	NA	NA
ENSG00000113441	LNPEP	protein_coding	75.6944	33.4585	75.1778	Expressed in all
ENSG00000167986	DDB1	protein_coding	80.3483	18.2442	75.0668	Expressed in all
ENSG00000135046	ANXA1	protein_coding	94.8691	36.8315	74.8715	Expressed in all
ENSG00000134871	COL4A2	protein_coding	85.8774	50.5691	74.7463	Tissue enhanced	placenta
ENSG00000136830	FAM129B	protein_coding	78.324	20.4173	74.019	Expressed in all
ENSG00000130066	SAT1	protein_coding	73.3879	23.332	73.9745	Expressed in all
ENSG00000186652	PRG2	protein_coding	110.518	110.824	73.2987	Tissue enriched	placenta
ENSG00000146648	EGFR	protein_coding	71.6291	18.5915	71.9702	Tissue enhanced	placenta
ENSG00000124942	AHNAK	protein_coding	71.0625	12.7506	71.4081	Expressed in all
ENSG00000184009	ACTG1	protein_coding	74.7071	43.2863	71.3211	Expressed in all
ENSG00000170848	PSG6	protein_coding	69.5178	25.3659	71.1339	Tissue enriched	placenta
ENSG00000044574	HSPA5	protein_coding	71.5379	14.1292	70.8855	Expressed in all
ENSG00000146674	IGFBP3	protein_coding	71.6436	35.8383	70.718	Tissue enhanced	placenta
ENSG00000120129	DUSP1	protein_coding	88.5684	46.7341	70.0144	Expressed in all
ENSG00000111640	GAPDH	protein_coding	84.395	45.7034	69.5522	Expressed in all
ENSG00000122641	INHBA	protein_coding	63.0717	28.3998	68.3376	Tissue enhanced	placenta
ENSG00000077274	CAPN6	protein_coding	61.3726	24.5665	68.0326	Tissue enriched	placenta
ENSG00000244230	RN7SL151P	misc_RNA	128.152	166.974	67.7883	NA	NA
ENSG00000122257	RBBP6	protein_coding	68.7618	25.735	67.6304	Expressed in all
ENSG00000183668	PSG9	protein_coding	59.0051	31.8042	67.1671	Tissue enriched	placenta
ENSG00000129757	CDKN1C	protein_coding	64.4945	29.3599	65.5078	Expressed in all
ENSG00000203857	HSD3B1	protein_coding	73.8541	37.0949	65.3342	Tissue enriched	placenta
ENSG00000207165	SNORA70	snoRNA	113.29	130.812	65.0131	NA	NA
ENSG00000076770	MBNL3	protein_coding	64.8133	8.99954	64.9112	Tissue enhanced	placenta
ENSG00000208772	SNORD94	snoRNA	143.126	151.737	64.3317	NA	NA
ENSG00000167642	SPINT2	protein_coding	63.9974	15.6878	64.3106	Expressed in all
ENSG00000221772	AL353141.1	miRNA	67.0211	46.0908	64.103	NA	NA
ENSG00000260034	RP11-266L9.2	antisense	70.2878	19.5369	63.8447	NA	NA
ENSG00000198162	MAN1A2	protein_coding	70.6149	33.357	63.6037	Expressed in all
ENSG00000251992	SCARNA17	snoRNA	66.9862	23.5458	63.3038	NA	NA
ENSG00000049860	HEXB	protein_coding	60.524	23.74	63.1382	Expressed in all
ENSG00000177707	PVRL3	protein_coding	57.4059	25.7635	62.7927	Mixed
ENSG00000109971	HSPA8	protein_coding	68.5061	22.0474	62.7253	Expressed in all
ENSG00000101846	STS	protein_coding	65.3481	26.4723	62.4731	Tissue enhanced	placenta
ENSG00000087086	FTL	protein_coding	76.3342	48.477	62.4412	Expressed in all
ENSG00000214548	MEG3	lincRNA	72.0588	60.8565	62.4162	NA	NA
ENSG00000146678	IGFBP1	protein_coding	46.7176	45.8683	62.2435	Group enriched	liver;placenta
ENSG00000207166	SNORA68	snoRNA	92.5733	93.8285	61.8839	NA	NA
ENSG00000167703	SLC43A2	protein_coding	66.7906	25.5125	61.8261	Expressed in all
ENSG00000106366	SERPINE1	protein_coding	82.1158	41.1564	61.7542	Tissue enhanced	gallbladder;liver;placenta
ENSG00000002726	AOC1	protein_coding	79.526	56.6171	61.3317	Group enriched	colon;duodenum;kidney;placenta;rectum;small intestine
ENSG00000112773	FAM46A	protein_coding	58.6611	20.6782	61.0459	Tissue enhanced	bone marrow
ENSG00000150093	ITGB1	protein_coding	62.1305	14.1025	60.9475	Expressed in all
ENSG00000099953	MMP11	protein_coding	58.0675	25.2833	60.4477	Group enriched	endometrium;placenta
ENSG00000156508	EEF1A1	protein_coding	63.1028	17.0172	60.3625	Expressed in all
ENSG00000130522	JUND	protein_coding	65.8168	24.7006	60.2965	Expressed in all
ENSG00000204941	PSG5	protein_coding	60.8709	33.3395	60.2903	Tissue enriched	placenta
ENSG00000113369	ARRDC3	protein_coding	60.5597	12.576	60.0209	Expressed in all
ENSG00000012171	SEMA3B	processed_transcript	64.0929	38.689	58.1281	NA	NA
ENSG00000161011	SQSTM1	protein_coding	53.5947	16.5733	58.1205	Expressed in all
ENSG00000212443	SNORA53	snoRNA	107.979	137.306	57.6095	NA	NA
ENSG00000075624	ACTB	protein_coding	70.4577	43.8487	57.2199	Expressed in all
ENSG00000131037	EPS8L1	protein_coding	57.0095	21.6722	56.6328	Tissue enhanced	esophagus;skin
ENSG00000072274	TFRC	protein_coding	55.4314	19.9244	56.6241	Expressed in all
ENSG00000163527	STT3B	protein_coding	55.5793	16.8576	56.3295	Expressed in all
ENSG00000201643	SNORA14A	snoRNA	145.331	214.796	56.0135	NA	NA
ENSG00000111897	SERINC1	protein_coding	56.3524	7.16887	55.9166	Expressed in all
ENSG00000153071	DAB2	protein_coding	62.2968	36.7532	55.3739	Expressed in all
ENSG00000162817	C1orf115	protein_coding	53.6861	13.6852	54.9835	Mixed
ENSG00000125304	TM9SF2	protein_coding	55.0687	9.03005	54.7516	Expressed in all
ENSG00000143878	RHOB	protein_coding	55.8616	23.5055	54.5794	Expressed in all
ENSG00000152137	HSPB8	protein_coding	52.4913	16.3196	54.5757	Tissue enhanced	heart muscle
ENSG00000168389	MFSD2A	protein_coding	54.4223	28.11	54.4988	Tissue enhanced	placenta
ENSG00000003989	SLC7A2	protein_coding	59.5746	35.7852	54.2456	Tissue enhanced	liver
ENSG00000249614	RP11-703G6.1	lincRNA	61.944	16.0843	54.1978	NA	NA
ENSG00000197061	HIST1H4C	protein_coding	74.875	49.8674	53.8886	Mixed
ENSG00000118785	SPP1	protein_coding	57.6063	27.6923	53.3979	Group enriched	cerebral cortex;gallbladder;kidney;placenta
ENSG00000162407	PPAP2B	protein_coding	52.7034	11.5998	53.2401	Expressed in all
ENSG00000259306	RP11-108K3.2	lincRNA	51.0968	28.9752	52.9852	NA	NA
ENSG00000168298	HIST1H1E	protein_coding	54.1791	19.9764	52.9311	Tissue enriched	bone marrow
ENSG00000100650	SRSF5	protein_coding	50.1371	15.2371	52.7516	Expressed in all
ENSG00000119630	PGF	protein_coding	52.0004	17.7525	52.4778	Tissue enhanced	placenta;thyroid gland
ENSG00000221716	SNORA11	snoRNA	124.157	166.641	52.1413	NA	NA
ENSG00000092820	EZR	protein_coding	50.5926	12.7843	52.0181	Expressed in all
ENSG00000222489	SNORA79	snoRNA	61.3447	52.8921	51.4883	NA	NA
ENSG00000140459	CYP11A1	protein_coding	46.9574	15.1564	51.0964	Group enriched	adrenal gland;placenta
ENSG00000213462	ERV3-1	protein_coding	50.6746	22.3002	50.9246	Mixed
ENSG00000104904	OAZ1	protein_coding	58.0154	19.4163	50.641	Expressed in all
ENSG00000143384	MCL1	protein_coding	52.044	5.53861	50.6013	Expressed in all
ENSG00000142910	TINAGL1	protein_coding	49.3198	20.353	49.9932	Tissue enhanced	placenta
ENSG00000117289	TXNIP	protein_coding	61.0472	33.9947	49.0078	Expressed in all
ENSG00000072422	RHOBTB1	protein_coding	47.0313	17.1715	48.8826	Expressed in all
ENSG00000135919	SERPINE2	protein_coding	63.2025	55.8452	48.8449	Expressed in all
ENSG00000223336	RNU2-6P	snRNA	140.625	159.211	48.841	NA	NA
ENSG00000126821	SGPP1	protein_coding	45.602	13.7105	48.8246	Expressed in all
ENSG00000113140	SPARC	protein_coding	56.3638	30.7539	48.5151	Expressed in all
ENSG00000141367	CLTC	protein_coding	48.7553	5.07858	48.4428	Expressed in all
ENSG00000232164	AC092669.3	lincRNA	48.6601	5.30115	48.2782	NA	NA
ENSG00000151414	NEK7	protein_coding	46.8371	16.5649	48.2082	Expressed in all
ENSG00000207233	SNORA37	snoRNA	81.9602	91.1223	48.1907	NA	NA
ENSG00000030582	GRN	protein_coding	48.1066	18.4848	48.0821	Expressed in all
ENSG00000134352	IL6ST	protein_coding	53.009	22.6896	47.9706	Expressed in all
ENSG00000196730	DAPK1	protein_coding	47.1786	18.0199	47.877	Expressed in all
ENSG00000179218	CALR	protein_coding	53.0967	19.0555	47.7627	Expressed in all
NA - no data available in Protein Atlas v 12
a - Tissue specificity of expression was extracted from RNA-Seq data for 27 tissues from Protein Atlas v 12.

## Sheet: Protein coding genes (SGA)
Supplementary Data S1. Top 200 transcripts and protein genes with the highest measured gene expression in FPKM in the studied pregnancy outcomes
(F) Protein coding genes with highest expression in placental tissue from SGA pregnancies
Ensembl ID	Gene	Mean FPKM	SD	Median FPKM	Expression categorya	Enriched ina
ENSG00000182752	PAPPA	828.705	471.788	772.221	Tissue enriched	placenta
ENSG00000148848	ADAM12	889.849	508.972	715.072	Tissue enriched	placenta
ENSG00000137869	CYP19A1	427.562	187.558	473.034	Tissue enriched	placenta
ENSG00000135346	CGA	446.542	182.537	451.219	Tissue enriched	placenta
ENSG00000170498	KISS1	393.215	164.924	429.639	Tissue enriched	placenta
ENSG00000105825	TFPI2	307.493	158.797	342.757	Tissue enriched	placenta
ENSG00000136488	CSH1	350.171	270.351	279.515	Tissue enriched	placenta
ENSG00000116183	PAPPA2	255.341	182.055	279.278	Tissue enriched	placenta
ENSG00000221826	PSG3	263.125	165.118	267.38	Tissue enriched	placenta
ENSG00000117394	SLC2A1	257.916	78.949	239.42	Tissue enhanced	placenta
ENSG00000256040	PAPPA-AS1	168.976	119.557	189.314	Tissue enriched	placenta
ENSG00000115414	FN1	203.622	138.347	182.357	Expressed in all
ENSG00000115884	SDC1	172.21	72.6053	172.835	Mixed
ENSG00000206538	VGLL3	152.178	67.3947	159.296	Tissue enhanced	placenta
ENSG00000150938	CRIM1	179.972	77.5914	158.35	Expressed in all
ENSG00000165124	SVEP1	148.051	82.3464	157.142	Group enriched	adipose tissue;placenta
ENSG00000077942	FBLN1	187.758	119.423	156.607	Mixed
ENSG00000147571	CRH	126.903	84.5517	149.798	Tissue enriched	placenta
ENSG00000130513	GDF15	154.797	84.5479	137.942	Tissue enhanced	placenta
ENSG00000166033	HTRA1	148.26	78.7307	137.912	Tissue enhanced	placenta
ENSG00000233828	AC008394.1	127.287	41.1374	136.292	Tissue enriched	placenta
ENSG00000105246	EBI3	146.796	67.2267	133.635	Tissue enriched	placenta
ENSG00000102755	FLT1	127.215	57.2039	126.552	Tissue enriched	placenta
ENSG00000100234	TIMP3	131.583	92.1438	125.671	Mixed
ENSG00000116016	EPAS1	124.156	22.7524	122.395	Expressed in all
ENSG00000213218	CSH2	140.247	95.4861	121.88	Tissue enriched	placenta
ENSG00000171345	KRT19	129.489	33.6152	119.162	Mixed
ENSG00000243137	PSG4	105.25	74.9864	116.916	Tissue enriched	placenta
ENSG00000244734	HBB	332.849	512.22	114.848	Tissue enriched	bone marrow
ENSG00000164292	RHOBTB3	105.271	37.6808	113.001	Expressed in all
ENSG00000198959	TGM2	123.964	38.3681	112.603	Mixed
ENSG00000166710	B2M	161.633	166.529	112.132	Expressed in all
ENSG00000187837	HIST1H1C	102.424	26.1647	106.242	Expressed in all
ENSG00000187498	COL4A1	122.159	77.6765	101.043	Tissue enhanced	placenta
ENSG00000145715	RASA1	91.9654	28.1117	98.9952	Expressed in all
ENSG00000242221	PSG2	89.7439	38.0139	97.9	Tissue enriched	placenta
ENSG00000168542	COL3A1	98.1066	57.4603	96.2804	Tissue enhanced	gallbladder
ENSG00000085063	CD59	103.743	43.8021	96.1808	Expressed in all
ENSG00000163283	ALPP	91.7856	42.7094	92.978	Tissue enriched	placenta
ENSG00000127022	CANX	88.0433	13.4757	91.6735	Expressed in all
ENSG00000242265	PEG10	101.149	43.1767	91.1412	Tissue enhanced	adrenal gland;placenta
ENSG00000243130	PSG11	82.056	58.0115	88.7562	Tissue enriched	placenta
ENSG00000138829	FBN2	86.6588	14.4488	88.5806	Tissue enriched	placenta
ENSG00000180573	HIST1H2AC	100.496	51.4539	87.7642	Expressed in all
ENSG00000035862	TIMP2	77.3499	27.9403	87.7071	Expressed in all
ENSG00000172296	SPTLC3	78.9697	23.5247	86.8447	Tissue enhanced	placenta
ENSG00000147872	PLIN2	96.1311	39.6753	86.3762	Expressed in all
ENSG00000117643	MAN1C1	91.9124	43.5183	85.9676	Expressed in all
ENSG00000197632	SERPINB2	83.6601	46.3421	81.2178	Group enriched	esophagus;placenta;skin;tonsil
ENSG00000196565	HBG2	159.093	166.389	81.0691	Tissue enriched	placenta
ENSG00000197746	PSAP	76.8708	25.045	80.4068	Expressed in all
ENSG00000167244	IGF2	92.4645	54.0191	80.0712	Tissue enriched	placenta
ENSG00000136156	ITM2B	94.0419	39.129	79.9485	Expressed in all
ENSG00000167658	EEF2	80.5877	17.9093	79.9177	Expressed in all
ENSG00000231924	PSG1	86.4102	58.632	79.5558	Tissue enriched	placenta
ENSG00000166598	HSP90B1	78.7353	13.8383	79.3957	Expressed in all
ENSG00000108786	HSD17B1	92.6667	37.0545	78.7814	Tissue enriched	placenta
ENSG00000026025	VIM	94.2405	66.8764	76.9531	Expressed in all
ENSG00000140564	FURIN	82.723	41.0126	76.7588	Expressed in all
ENSG00000113441	LNPEP	75.6944	33.4585	75.1778	Expressed in all
ENSG00000167986	DDB1	80.3483	18.2442	75.0668	Expressed in all
ENSG00000135046	ANXA1	94.8691	36.8315	74.8715	Expressed in all
ENSG00000134871	COL4A2	85.8774	50.5691	74.7463	Tissue enhanced	placenta
ENSG00000136830	FAM129B	78.324	20.4173	74.019	Expressed in all
ENSG00000130066	SAT1	73.3879	23.332	73.9745	Expressed in all
ENSG00000186652	PRG2	110.518	110.824	73.2987	Tissue enriched	placenta
ENSG00000146648	EGFR	71.6291	18.5915	71.9702	Tissue enhanced	placenta
ENSG00000124942	AHNAK	71.0625	12.7506	71.4081	Expressed in all
ENSG00000184009	ACTG1	74.7071	43.2863	71.3211	Expressed in all
ENSG00000170848	PSG6	69.5178	25.3659	71.1339	Tissue enriched	placenta
ENSG00000044574	HSPA5	71.5379	14.1292	70.8855	Expressed in all
ENSG00000146674	IGFBP3	71.6436	35.8383	70.718	Tissue enhanced	placenta
ENSG00000120129	DUSP1	88.5684	46.7341	70.0144	Expressed in all
ENSG00000111640	GAPDH	84.395	45.7034	69.5522	Expressed in all
ENSG00000122641	INHBA	63.0717	28.3998	68.3376	Tissue enhanced	placenta
ENSG00000077274	CAPN6	61.3726	24.5665	68.0326	Tissue enriched	placenta
ENSG00000122257	RBBP6	68.7618	25.735	67.6304	Expressed in all
ENSG00000183668	PSG9	59.0051	31.8042	67.1671	Tissue enriched	placenta
ENSG00000129757	CDKN1C	64.4945	29.3599	65.5078	Expressed in all
ENSG00000203857	HSD3B1	73.8541	37.0949	65.3342	Tissue enriched	placenta
ENSG00000076770	MBNL3	64.8133	8.99954	64.9112	Tissue enhanced	placenta
ENSG00000167642	SPINT2	63.9974	15.6878	64.3106	Expressed in all
ENSG00000198162	MAN1A2	70.6149	33.357	63.6037	Expressed in all
ENSG00000049860	HEXB	60.524	23.74	63.1382	Expressed in all
ENSG00000177707	PVRL3	57.4059	25.7635	62.7927	Mixed
ENSG00000109971	HSPA8	68.5061	22.0474	62.7253	Expressed in all
ENSG00000101846	STS	65.3481	26.4723	62.4731	Tissue enhanced	placenta
ENSG00000087086	FTL	76.3342	48.477	62.4412	Expressed in all
ENSG00000146678	IGFBP1	46.7176	45.8683	62.2435	Group enriched	liver;placenta
ENSG00000167703	SLC43A2	66.7906	25.5125	61.8261	Expressed in all
ENSG00000106366	SERPINE1	82.1158	41.1564	61.7542	Tissue enhanced	gallbladder;liver;placenta
ENSG00000002726	AOC1	79.526	56.6171	61.3317	Group enriched	colon;duodenum;kidney;placenta;rectum;small intestine
ENSG00000112773	FAM46A	58.6611	20.6782	61.0459	Tissue enhanced	bone marrow
ENSG00000150093	ITGB1	62.1305	14.1025	60.9475	Expressed in all
ENSG00000099953	MMP11	58.0675	25.2833	60.4477	Group enriched	endometrium;placenta
ENSG00000156508	EEF1A1	63.1028	17.0172	60.3625	Expressed in all
ENSG00000130522	JUND	65.8168	24.7006	60.2965	Expressed in all
ENSG00000204941	PSG5	60.8709	33.3395	60.2903	Tissue enriched	placenta
ENSG00000113369	ARRDC3	60.5597	12.576	60.0209	Expressed in all
ENSG00000161011	SQSTM1	53.5947	16.5733	58.1205	Expressed in all
ENSG00000075624	ACTB	70.4577	43.8487	57.2199	Expressed in all
ENSG00000131037	EPS8L1	57.0095	21.6722	56.6328	Tissue enhanced	esophagus;skin
ENSG00000072274	TFRC	55.4314	19.9244	56.6241	Expressed in all
ENSG00000163527	STT3B	55.5793	16.8576	56.3295	Expressed in all
ENSG00000111897	SERINC1	56.3524	7.16887	55.9166	Expressed in all
ENSG00000153071	DAB2	62.2968	36.7532	55.3739	Expressed in all
ENSG00000162817	C1orf115	53.6861	13.6852	54.9835	Mixed
ENSG00000125304	TM9SF2	55.0687	9.03005	54.7516	Expressed in all
ENSG00000143878	RHOB	55.8616	23.5055	54.5794	Expressed in all
ENSG00000152137	HSPB8	52.4913	16.3196	54.5757	Tissue enhanced	heart muscle
ENSG00000168389	MFSD2A	54.4223	28.11	54.4988	Tissue enhanced	placenta
ENSG00000003989	SLC7A2	59.5746	35.7852	54.2456	Tissue enhanced	liver
ENSG00000197061	HIST1H4C	74.875	49.8674	53.8886	Mixed
ENSG00000118785	SPP1	57.6063	27.6923	53.3979	Group enriched	cerebral cortex;gallbladder;kidney;placenta
ENSG00000162407	PPAP2B	52.7034	11.5998	53.2401	Expressed in all
ENSG00000168298	HIST1H1E	54.1791	19.9764	52.9311	Tissue enriched	bone marrow
ENSG00000100650	SRSF5	50.1371	15.2371	52.7516	Expressed in all
ENSG00000119630	PGF	52.0004	17.7525	52.4778	Tissue enhanced	placenta;thyroid gland
ENSG00000092820	EZR	50.5926	12.7843	52.0181	Expressed in all
ENSG00000140459	CYP11A1	46.9574	15.1564	51.0964	Group enriched	adrenal gland;placenta
ENSG00000213462	ERV3-1	50.6746	22.3002	50.9246	Mixed
ENSG00000104904	OAZ1	58.0154	19.4163	50.641	Expressed in all
ENSG00000143384	MCL1	52.044	5.53861	50.6013	Expressed in all
ENSG00000142910	TINAGL1	49.3198	20.353	49.9932	Tissue enhanced	placenta
ENSG00000117289	TXNIP	61.0472	33.9947	49.0078	Expressed in all
ENSG00000072422	RHOBTB1	47.0313	17.1715	48.8826	Expressed in all
ENSG00000135919	SERPINE2	63.2025	55.8452	48.8449	Expressed in all
ENSG00000126821	SGPP1	45.602	13.7105	48.8246	Expressed in all
ENSG00000113140	SPARC	56.3638	30.7539	48.5151	Expressed in all
ENSG00000141367	CLTC	48.7553	5.07858	48.4428	Expressed in all
ENSG00000151414	NEK7	46.8371	16.5649	48.2082	Expressed in all
ENSG00000030582	GRN	48.1066	18.4848	48.0821	Expressed in all
ENSG00000134352	IL6ST	53.009	22.6896	47.9706	Expressed in all
ENSG00000196730	DAPK1	47.1786	18.0199	47.877	Expressed in all
ENSG00000179218	CALR	53.0967	19.0555	47.7627	Expressed in all
ENSG00000169504	CLIC4	48.4559	8.1758	47.636	Expressed in all
ENSG00000126709	IFI6	59.2194	45.7317	47.593	Expressed in all
ENSG00000100201	DDX17	46.9731	5.18463	47.1307	Expressed in all
ENSG00000155096	AZIN1	49.0586	19.0415	46.538	Expressed in all
ENSG00000137154	RPS6	54.7395	33.4598	46.3631	Expressed in all
ENSG00000158615	PPP1R15B	45.3463	13.9433	46.2909	Expressed in all
ENSG00000188987	HIST1H4D	65.2875	44.9488	46.2683	Not detected
ENSG00000108389	MTMR4	47.1673	16.6463	46.2321	Expressed in all
ENSG00000172216	CEBPB	52.7219	21.5628	46.1788	Expressed in all
ENSG00000135404	CD63	45.241	11.1546	45.7161	Expressed in all
ENSG00000183255	PTTG1IP	50.1162	12.3194	45.6037	Expressed in all
ENSG00000151208	DLG5	43.4597	11.9914	45.3443	Expressed in all
ENSG00000148926	ADM	48.6236	25.7049	45.2774	Expressed in all
ENSG00000055609	KMT2C	45.9167	10.1774	44.9257	Expressed in all
ENSG00000172493	AFF1	42.8075	15.993	44.8658	Expressed in all
ENSG00000111057	KRT18	46.2721	15.7514	44.6682	Mixed
ENSG00000166147	FBN1	45.0491	13.3087	44.6309	Expressed in all
ENSG00000068697	LAPTM4A	43.5995	9.31837	44.5326	Expressed in all
ENSG00000107854	TNKS2	46.416	8.59287	44.1546	Expressed in all
ENSG00000143761	ARF1	42.9014	5.72953	43.7642	Expressed in all
ENSG00000131873	CHSY1	42.0474	11.8766	43.4609	Expressed in all
ENSG00000142534	RPS11	51.7658	30.7071	42.8077	Expressed in all
ENSG00000147257	GPC3	44.0601	33.5548	42.5494	Tissue enriched	placenta
ENSG00000138448	ITGAV	44.0566	10.3495	42.3914	Expressed in all
ENSG00000135047	CTSL	39.6468	15.2348	42.328	Expressed in all
ENSG00000164733	CTSB	42.1887	19.7941	42.2967	Expressed in all
ENSG00000216490	IFI30	38.0872	16.691	42.1967	Expressed in all
ENSG00000154930	ACSS1	38.0648	10.9055	41.934	Expressed in all
ENSG00000003436	TFPI	51.5788	32.6379	41.4541	Expressed in all
ENSG00000127954	STEAP4	37.1053	15.4825	41.1652	Mixed
ENSG00000155130	MARCKS	41.5511	7.38593	40.956	Expressed in all
ENSG00000134294	SLC38A2	40.7878	9.15115	40.8989	Expressed in all
ENSG00000106211	HSPB1	55.2631	30.293	40.7724	Expressed in all
ENSG00000110321	EIF4G2	40.2122	8.46069	40.5762	Expressed in all
ENSG00000135535	CD164	41.5569	10.2297	40.3625	Expressed in all
ENSG00000185022	MAFF	33.5228	13.6894	40.1079	Mixed
ENSG00000118705	RPN2	40.8013	6.65876	40.0486	Expressed in all
ENSG00000163430	FSTL1	37.6516	7.23562	40.0438	Expressed in all
ENSG00000106682	EIF4H	41.371	5.41232	39.4324	Expressed in all
ENSG00000169045	HNRNPH1	37.9712	7.72443	39.2959	Expressed in all
ENSG00000161638	ITGA5	44.3693	17.2611	38.7732	Expressed in all
ENSG00000100593	ISM2	42.2051	25.321	38.5868	Tissue enriched	placenta
ENSG00000104723	TUSC3	37.0139	15.2843	38.485	Tissue enhanced	placenta
ENSG00000185559	DLK1	50.2052	39.8331	38.2985	Group enriched	adrenal gland;placenta
ENSG00000213639	PPP1CB	35.6005	9.11449	38.2836	Expressed in all
ENSG00000163602	RYBP	37.1049	14.9888	38.2266	Expressed in all
ENSG00000135048	TMEM2	39.8691	12.8673	38.1338	Expressed in all
ENSG00000145819	ARHGAP26	37.7722	11.349	37.8495	Expressed in all
ENSG00000164692	COL1A2	42.8339	28.4639	37.826	Expressed in all
ENSG00000159461	AMFR	44.3646	17.5606	37.7219	Expressed in all
ENSG00000106484	MEST	46.6784	36.9693	37.4001	Tissue enriched	placenta
ENSG00000082438	COBLL1	35.0121	11.246	37.3788	Expressed in all
ENSG00000105137	SYDE1	42.6506	15.9936	36.7202	Mixed
ENSG00000108256	NUFIP2	35.8911	4.8057	36.6859	Expressed in all
ENSG00000100345	MYH9	36.8744	7.7488	36.6643	Expressed in all
ENSG00000174444	RPL4	42.1125	15.7443	36.3611	Expressed in all
ENSG00000096384	HSP90AB1	41.7445	14.6244	36.3593	Expressed in all
ENSG00000134884	ARGLU1	37.8404	9.15933	36.2296	Expressed in all
ENSG00000115380	EFEMP1	36.6695	13.0845	35.9578	Mixed
ENSG00000172270	BSG	38.1476	12.9397	35.9554	Expressed in all
ENSG00000101951	PAGE4	51.4846	44.6842	35.8434	Tissue enriched	placenta
ENSG00000108244	KRT23	39.8692	11.6177	35.7991	Group enriched	placenta;salivary gland;skin;testis
ENSG00000142937	RPS8	48.3876	32.0308	35.6825	Expressed in all
ENSG00000180596	HIST1H2BC	41.8905	20.801	35.5962	Mixed
ENSG00000154429	CCSAP	40.7956	38.3579	35.5915	Tissue enhanced	cerebral cortex;placenta
NA - no data available in Protein Atlas v 12
a - Tissue specificity of expression was extracted from RNA-Seq data for 27 tissues from Protein Atlas v 12.

## Sheet: All genes (GD)
Supplementary Data S1. Top 200 transcripts and protein genes with the highest measured gene expression in FPKM in the studied pregnancy outcomes
(G) All genes with highest expression in placental tissue from GD pregnancies
Ensembl ID	Gene	Type	Mean FPKM	SD	Median FPKM	Expression categorya	Enriched ina
ENSG00000240869	RN7SL128P	misc_RNA	12377.9	8595.64	10129.5	NA	NA
ENSG00000202538	RNU4-2	snRNA	12580.7	13482.9	9040.92	NA	NA
ENSG00000200795	RNU4-1	snRNA	4848.07	4561.7	2985.91	NA	NA
ENSG00000200087	SNORA73B	snoRNA	2950.05	2439.31	2075.84	NA	NA
ENSG00000239224	RN7SL546P	misc_RNA	1370.01	783.33	1335.33	NA	NA
ENSG00000222328	RNU2-2P	snRNA	2179.07	2738.37	1223.25	NA	NA
ENSG00000148848	ADAM12	protein_coding	996.335	514.034	1037.43	Tissue enriched	placenta
ENSG00000182752	PAPPA	protein_coding	756.112	478.512	1019.73	Tissue enriched	placenta
ENSG00000251562	MALAT1	lincRNA	613.016	124.916	636.088	NA	NA
ENSG00000105825	TFPI2	protein_coding	570.195	206.575	622.94	Tissue enriched	placenta
ENSG00000137869	CYP19A1	protein_coding	630.828	144.665	607.683	Tissue enriched	placenta
ENSG00000241529	RN7SL767P	misc_RNA	664.085	331.244	517.631	NA	NA
ENSG00000135346	CGA	protein_coding	472.927	227.115	417.592	Tissue enriched	placenta
ENSG00000136488	CSH1	protein_coding	449.127	178.396	396.003	Tissue enriched	placenta
ENSG00000239002	SCARNA10	sense_intronic	500.08	430.999	352.478	NA	NA
ENSG00000212232	SNORD17	snoRNA	504.595	488.033	350.307	NA	NA
ENSG00000259001	RPPH1	antisense	437.443	310.475	345.414	NA	NA
ENSG00000170498	KISS1	protein_coding	390.292	219.657	332.545	Tissue enriched	placenta
ENSG00000238741	SCARNA7	snoRNA	344.767	140.933	303.05	NA	NA
ENSG00000116183	PAPPA2	protein_coding	315.99	195.455	288.358	Tissue enriched	placenta
ENSG00000238917	SNORD10	snoRNA	349.771	301.781	285.937	NA	NA
ENSG00000077942	FBLN1	protein_coding	301.63	93.8942	263.435	Mixed
ENSG00000117394	SLC2A1	protein_coding	278.05	76.6193	259.858	Tissue enhanced	placenta
ENSG00000239899	RN7SL674P	misc_RNA	310.39	120.409	259.142	NA	NA
ENSG00000206597	SNORA57	snoRNA	335.106	354.692	251.439	NA	NA
ENSG00000165124	SVEP1	protein_coding	255.056	93.2538	245.022	Group enriched	adipose tissue;placenta
ENSG00000115884	SDC1	protein_coding	260.307	97.2795	240.679	Mixed
ENSG00000252010	SCARNA5	snoRNA	373.009	371.275	239.038	NA	NA
ENSG00000256040	PAPPA-AS1	protein_coding	186.749	122.496	233.61	Tissue enriched	placenta
ENSG00000221826	PSG3	protein_coding	233.971	70.5428	231.154	Tissue enriched	placenta
ENSG00000201998	SNORA23	snoRNA	439.667	483.285	224.757	NA	NA
ENSG00000201793	RN7SKP9	misc_RNA	325.562	208.664	219.339	NA	NA
ENSG00000209582	SNORA48	snoRNA	253.943	146.086	215.206	NA	NA
ENSG00000150938	CRIM1	protein_coding	218.899	57.1509	210.559	Expressed in all
ENSG00000222414	RNU2-59P	snRNA	417.644	524.553	202.653	NA	NA
ENSG00000223001	RNU2-61P	snRNA	333.256	423.771	198.73	NA	NA
ENSG00000130513	GDF15	protein_coding	195.137	45.8249	196.501	Tissue enhanced	placenta
ENSG00000252481	SCARNA13	snoRNA	275.162	234.329	181.916	NA	NA
ENSG00000206538	VGLL3	protein_coding	188.967	33.255	179.969	Tissue enhanced	placenta
ENSG00000207445	SNORD15B	snoRNA	223.587	203.146	176.884	NA	NA
ENSG00000130600	H19	processed_transcript	161.267	70.7541	169.613	NA	NA
ENSG00000210082	MT-RNR2	Mt_rRNA	191.624	93.9531	168.083	NA	NA
ENSG00000198959	TGM2	protein_coding	157.333	32.9021	163.357	Mixed
ENSG00000244734	HBB	protein_coding	141.068	54.4371	158.493	Tissue enriched	bone marrow
ENSG00000085063	CD59	protein_coding	168.93	22.1055	157.524	Expressed in all
ENSG00000164292	RHOBTB3	protein_coding	149.348	20.6412	150.444	Expressed in all
ENSG00000108786	HSD17B1	protein_coding	165.527	59.8423	150.198	Tissue enriched	placenta
ENSG00000105246	EBI3	protein_coding	149.767	35.8355	149.643	Tissue enriched	placenta
ENSG00000213170	RP11-81B10.2	pseudogene	139.586	65.2202	145.183	NA	NA
ENSG00000233828	AC008394.1	protein_coding	140.618	28.9342	142.716	Tissue enriched	placenta
ENSG00000203857	HSD3B1	protein_coding	125.429	37.7462	133.918	Tissue enriched	placenta
ENSG00000207008	SNORA54	snoRNA	171.14	126.267	129.374	NA	NA
ENSG00000166033	HTRA1	protein_coding	121.07	61.5703	129.207	Tissue enhanced	placenta
ENSG00000180573	HIST1H2AC	protein_coding	111.795	36.9715	123.546	Expressed in all
ENSG00000116016	EPAS1	protein_coding	119.171	17.613	122.488	Expressed in all
ENSG00000163283	ALPP	protein_coding	124.259	27.9852	122.275	Tissue enriched	placenta
ENSG00000140564	FURIN	protein_coding	118.408	42.1801	120.909	Expressed in all
ENSG00000213218	CSH2	protein_coding	135.211	75.6885	112.031	Tissue enriched	placenta
ENSG00000207304	SNORA8	snoRNA	145.655	152.012	111.114	NA	NA
ENSG00000251791	SCARNA6	snoRNA	154.622	128.699	111.048	NA	NA
ENSG00000243130	PSG11	protein_coding	107.34	31.7398	106.527	Tissue enriched	placenta
ENSG00000198162	MAN1A2	protein_coding	110.315	23.8536	106.364	Expressed in all
ENSG00000197632	SERPINB2	protein_coding	104.935	15.0967	105.523	Group enriched	esophagus;placenta;skin;tonsil
ENSG00000221772	AL353141.1	miRNA	88.3999	62.5507	105.048	NA	NA
ENSG00000239437	RN7SL752P	misc_RNA	153.49	105.685	104.987	NA	NA
ENSG00000243137	PSG4	protein_coding	100.463	52.4812	104.809	Tissue enriched	placenta
ENSG00000138829	FBN2	protein_coding	105.246	14.5244	104.404	Tissue enriched	placenta
ENSG00000145715	RASA1	protein_coding	107.767	23.4863	103.663	Expressed in all
ENSG00000222969	RN7SKP8	misc_RNA	187.832	142.51	103.13	NA	NA
ENSG00000187837	HIST1H1C	protein_coding	104.999	18.3436	101.678	Expressed in all
ENSG00000196565	HBG2	protein_coding	98.0397	55.7971	101.422	Tissue enriched	placenta
ENSG00000117643	MAN1C1	protein_coding	101.267	21.0197	101.328	Expressed in all
ENSG00000242221	PSG2	protein_coding	141.203	74.9594	100.782	Tissue enriched	placenta
ENSG00000127022	CANX	protein_coding	102.087	19.0408	99.594	Expressed in all
ENSG00000171345	KRT19	protein_coding	100.7	28.2168	97.0748	Mixed
ENSG00000167986	DDB1	protein_coding	94.6451	19.0075	96.68	Expressed in all
ENSG00000147257	GPC3	protein_coding	102.29	77.4827	95.1284	Tissue enriched	placenta
ENSG00000044574	HSPA5	protein_coding	92.5032	11.9561	94.9886	Expressed in all
ENSG00000200320	SNORA63	snoRNA	83.9604	47.6537	91.8578	NA	NA
ENSG00000238795	SCARNA12	snoRNA	116.752	71.3785	91.4122	NA	NA
ENSG00000172296	SPTLC3	protein_coding	86.2658	25.2226	89.0511	Tissue enhanced	placenta
ENSG00000136830	FAM129B	protein_coding	94.6956	32.8811	87.2621	Expressed in all
ENSG00000012171	SEMA3B	processed_transcript	102.163	34.3223	86.3795	NA	NA
ENSG00000245532	NEAT1	lincRNA	90.478	35.7216	86.0804	NA	NA
ENSG00000113441	LNPEP	protein_coding	90.8363	14.2453	85.9823	Expressed in all
ENSG00000244230	RN7SL151P	misc_RNA	308.269	444.846	85.7516	NA	NA
ENSG00000260034	RP11-266L9.2	antisense	95.8759	28.4705	85.0838	NA	NA
ENSG00000161011	SQSTM1	protein_coding	82.1722	22.6759	84.1988	Expressed in all
ENSG00000122257	RBBP6	protein_coding	97.662	30.489	83.4816	Expressed in all
ENSG00000153071	DAB2	protein_coding	84.6485	18.7246	82.1634	Expressed in all
ENSG00000259380	RP11-346D14.1	lincRNA	87.1075	18.1717	81.7985	NA	NA
ENSG00000115414	FN1	protein_coding	89.543	35.559	81.3906	Expressed in all
ENSG00000252835	SCARNA21	snoRNA	109.702	48.3489	81.3599	NA	NA
ENSG00000168542	COL3A1	protein_coding	90.8822	58.4737	80.3829	Tissue enhanced	gallbladder
ENSG00000212464	SNORA12	snoRNA	94.8167	53.9265	80.112	NA	NA
ENSG00000187498	COL4A1	protein_coding	86.1179	32.2439	79.7999	Tissue enhanced	placenta
ENSG00000099953	MMP11	protein_coding	82.0151	29.6779	79.5225	Group enriched	endometrium;placenta
ENSG00000166598	HSP90B1	protein_coding	84.2593	12.8843	79.035	Expressed in all
ENSG00000231924	PSG1	protein_coding	74.1728	25.7421	78.8115	Tissue enriched	placenta
ENSG00000035862	TIMP2	protein_coding	79.1559	13.1131	78.4448	Expressed in all
ENSG00000072274	TFRC	protein_coding	85.2693	39.5392	77.8146	Expressed in all
ENSG00000204941	PSG5	protein_coding	78.0333	10.7594	76.9608	Tissue enriched	placenta
ENSG00000167658	EEF2	protein_coding	73.8828	17.7523	76.7661	Expressed in all
ENSG00000170848	PSG6	protein_coding	81.779	14.5436	76.4194	Tissue enriched	placenta
ENSG00000253103	RP11-946L20.4	lincRNA	80.3123	16.6696	75.7656	NA	NA
ENSG00000003989	SLC7A2	protein_coding	78.4738	22.0069	75.7233	Tissue enhanced	liver
ENSG00000120129	DUSP1	protein_coding	81.0819	23.9594	75.6239	Expressed in all
ENSG00000223247	RNU2-64P	snRNA	162.558	203.916	74.8279	NA	NA
ENSG00000146648	EGFR	protein_coding	79.391	16.2865	74.0887	Tissue enhanced	placenta
ENSG00000177707	PVRL3	protein_coding	73.4238	12.2603	73.1353	Mixed
ENSG00000101846	STS	protein_coding	75.6576	18.2334	73.0972	Tissue enhanced	placenta
ENSG00000152137	HSPB8	protein_coding	73.4052	18.4006	72.7392	Tissue enhanced	heart muscle
ENSG00000077274	CAPN6	protein_coding	73.095	8.55819	72.725	Tissue enriched	placenta
ENSG00000242265	PEG10	protein_coding	81.3451	30.9333	71.2113	Tissue enhanced	adrenal gland;placenta
ENSG00000168389	MFSD2A	protein_coding	72.0868	23.9169	71.1653	Tissue enhanced	placenta
ENSG00000259306	RP11-108K3.2	lincRNA	71.3235	18.0716	70.6746	NA	NA
ENSG00000167642	SPINT2	protein_coding	71.7014	10.4871	69.1439	Expressed in all
ENSG00000130522	JUND	protein_coding	78.5524	25.8343	68.8122	Expressed in all
ENSG00000221491	SNORA34	snoRNA	79.4409	45.0941	68.5814	NA	NA
ENSG00000112773	FAM46A	protein_coding	73.1413	14.445	68.2588	Tissue enhanced	bone marrow
ENSG00000109971	HSPA8	protein_coding	65.3603	17.6055	68.1805	Expressed in all
ENSG00000102755	FLT1	protein_coding	70.9955	33.7739	68.09	Tissue enriched	placenta
ENSG00000167703	SLC43A2	protein_coding	73.0697	25.1204	67.5388	Expressed in all
ENSG00000148926	ADM	protein_coding	79.6421	29.6738	67.3496	Expressed in all
ENSG00000166710	B2M	protein_coding	81.994	51.0729	66.6512	Expressed in all
ENSG00000163527	STT3B	protein_coding	68.0522	5.00162	66.5573	Expressed in all
ENSG00000111897	SERINC1	protein_coding	65.255	10.0061	66.07	Expressed in all
ENSG00000130066	SAT1	protein_coding	62.5996	12.2818	65.7986	Expressed in all
ENSG00000199785	SNORA52	snoRNA	84.2241	57.6143	65.7902	NA	NA
ENSG00000224516	AC068134.8	antisense	66.1036	17.1955	64.2792	NA	NA
ENSG00000108785	HSD17B1P1	pseudogene	65.8815	29.7324	64.2302	NA	NA
ENSG00000251992	SCARNA17	snoRNA	72.7855	21.3826	64.1038	NA	NA
ENSG00000119630	PGF	protein_coding	60.3311	15.7231	63.913	Tissue enhanced	placenta;thyroid gland
ENSG00000124942	AHNAK	protein_coding	61.6551	10.9322	63.7082	Expressed in all
ENSG00000155096	AZIN1	protein_coding	61.0637	8.90656	63.3654	Expressed in all
ENSG00000213462	ERV3-1	protein_coding	72.5155	32.2085	62.9806	Mixed
ENSG00000197746	PSAP	protein_coding	63.6065	9.95078	62.6951	Expressed in all
ENSG00000162407	PPAP2B	protein_coding	67.3677	16.0561	62.3863	Expressed in all
ENSG00000003436	TFPI	protein_coding	65.0053	25.5496	61.2844	Expressed in all
ENSG00000125304	TM9SF2	protein_coding	59.8021	7.30528	60.5217	Expressed in all
ENSG00000135046	ANXA1	protein_coding	66.9477	25.3843	60.2805	Expressed in all
ENSG00000072422	RHOBTB1	protein_coding	58.6661	18.6454	59.8667	Expressed in all
ENSG00000201098	RNY1	misc_RNA	85.576	98.93	59.8417	NA	NA
ENSG00000147872	PLIN2	protein_coding	68.3617	38.2439	59.7386	Expressed in all
ENSG00000150093	ITGB1	protein_coding	57.6367	6.94824	59.0879	Expressed in all
ENSG00000156508	EEF1A1	protein_coding	55.058	25.3294	58.9732	Expressed in all
ENSG00000118785	SPP1	protein_coding	92.5875	90.584	58.3593	Group enriched	cerebral cortex;gallbladder;kidney;placenta
ENSG00000002726	AOC1	protein_coding	57.9136	34.8339	58.3045	Group enriched	colon;duodenum;kidney;placenta;rectum;small intestine
ENSG00000244642	RN7SL396P	misc_RNA	62.576	36.884	57.5006	NA	NA
ENSG00000162817	C1orf115	protein_coding	61.6688	14.3572	56.7381	Mixed
ENSG00000134871	COL4A2	protein_coding	61.7419	23.7031	56.7369	Tissue enhanced	placenta
ENSG00000207181	SNORA14B	snoRNA	82.5614	95.2069	56.5073	NA	NA
ENSG00000108244	KRT23	protein_coding	53.42	11.6085	56.4676	Group enriched	placenta;salivary gland;skin;testis
ENSG00000172493	AFF1	protein_coding	57.8573	11.3171	56.4215	Expressed in all
ENSG00000179218	CALR	protein_coding	56.6986	11.9184	56.2993	Expressed in all
ENSG00000197061	HIST1H4C	protein_coding	63.0615	30.8257	55.9637	Mixed
ENSG00000055609	KMT2C	protein_coding	57.5432	8.06302	55.7308	Expressed in all
ENSG00000183255	PTTG1IP	protein_coding	56.3584	6.77286	55.3901	Expressed in all
ENSG00000188987	HIST1H4D	protein_coding	74.4013	37.0005	55.3844	Not detected
ENSG00000104904	OAZ1	protein_coding	56.2687	8.6693	55.1984	Expressed in all
ENSG00000240801	AC132217.4	processed_transcript	70.6094	54.242	55.1811	NA	NA
ENSG00000143384	MCL1	protein_coding	52.6233	7.046	55.0388	Expressed in all
ENSG00000126821	SGPP1	protein_coding	59.7226	16.7448	54.9067	Expressed in all
ENSG00000131873	CHSY1	protein_coding	55.4509	10.7989	54.7634	Expressed in all
ENSG00000172216	CEBPB	protein_coding	56.9807	15.9752	54.6979	Expressed in all
ENSG00000170345	FOS	protein_coding	49.3023	30.2261	54.6897	Expressed in all
ENSG00000151150	ANK3	protein_coding	52.9545	9.90769	54.278	Mixed
ENSG00000196730	DAPK1	protein_coding	55.9055	13.0243	54.2584	Expressed in all
ENSG00000151414	NEK7	protein_coding	52.1655	10.9078	53.9467	Expressed in all
ENSG00000005108	THSD7A	protein_coding	66.1847	32.057	53.5196	Tissue enhanced	placenta
ENSG00000076770	MBNL3	protein_coding	56.2942	13.1904	53.5031	Tissue enhanced	placenta
ENSG00000158615	PPP1R15B	protein_coding	56.2595	9.9459	53.3342	Expressed in all
ENSG00000164300	SERINC5	protein_coding	51.1503	13.3236	52.5586	Expressed in all
ENSG00000147571	CRH	protein_coding	53.4525	29.417	52.4808	Tissue enriched	placenta
ENSG00000141367	CLTC	protein_coding	52.9729	7.81272	52.2583	Expressed in all
ENSG00000221716	SNORA11	snoRNA	91.7356	118.312	52.2463	NA	NA
ENSG00000183668	PSG9	protein_coding	63.3514	40.4448	51.8686	Tissue enriched	placenta
ENSG00000026025	VIM	protein_coding	58.1889	20.1566	51.6168	Expressed in all
ENSG00000106546	AHR	protein_coding	51.8373	15.0546	51.5469	Expressed in all
ENSG00000136156	ITM2B	protein_coding	51.4946	11.393	51.2486	Expressed in all
ENSG00000106366	SERPINE1	protein_coding	55.3336	21.1227	50.672	Tissue enhanced	gallbladder;liver;placenta
ENSG00000135404	CD63	protein_coding	49.5124	12.1187	50.1985	Expressed in all
ENSG00000212443	SNORA53	snoRNA	149.375	248.358	49.7064	NA	NA
ENSG00000138162	TACC2	protein_coding	50.9807	5.52121	49.6572	Mixed
ENSG00000142694	EVA1B	protein_coding	46.3833	14.9039	49.5269	Mixed
ENSG00000113369	ARRDC3	protein_coding	60.8875	33.0177	49.4723	Expressed in all
ENSG00000106211	HSPB1	protein_coding	49.8323	16.6182	49.3595	Expressed in all
ENSG00000240606	RN7SL564P	misc_RNA	48.4843	24.4879	49.2128	NA	NA
ENSG00000104723	TUSC3	protein_coding	44.3029	11.3586	49.1897	Tissue enhanced	placenta
ENSG00000131037	EPS8L1	protein_coding	49.1319	13.5341	48.7569	Tissue enhanced	esophagus;skin
ENSG00000108389	MTMR4	protein_coding	46.3561	8.57777	48.7236	Expressed in all
ENSG00000251348	HSPD1P11	pseudogene	48.0601	4.64335	48.5438	NA	NA
ENSG00000129757	CDKN1C	protein_coding	53.4774	21.6511	48.5061	Expressed in all
ENSG00000143878	RHOB	protein_coding	53.2572	17.8058	48.4079	Expressed in all
ENSG00000159461	AMFR	protein_coding	54.9734	16.1051	48.3238	Expressed in all
ENSG00000161638	ITGA5	protein_coding	49.7924	14.099	47.3708	Expressed in all
ENSG00000107854	TNKS2	protein_coding	47.3959	9.81138	46.7578	Expressed in all
ENSG00000068697	LAPTM4A	protein_coding	48.8966	16.4595	46.6292	Expressed in all
ENSG00000100201	DDX17	protein_coding	46.2792	6.76151	46.5089	Expressed in all
ENSG00000172331	BPGM	protein_coding	49.2798	14.4258	46.5039	Expressed in all
NA - no data available in Protein Atlas v 12
a - Tissue specificity of expression was extracted from RNA-Seq data for 27 tissues from Protein Atlas v 12.

## Sheet: Protein coding genes (GD)
Supplementary Data S1. Top 200 transcripts and protein genes with the highest measured gene expression in FPKM in the studied pregnancy outcomes
(H) Protein coding genes with highest expression in placental tissue from GD pregnancies
Ensembl ID	Gene	Mean FPKM	SD	Median FPKM	Expression categorya	Enriched ina
ENSG00000148848	ADAM12	996.335	514.034	1037.43	Tissue enriched	placenta
ENSG00000182752	PAPPA	756.112	478.512	1019.73	Tissue enriched	placenta
ENSG00000105825	TFPI2	570.195	206.575	622.94	Tissue enriched	placenta
ENSG00000137869	CYP19A1	630.828	144.665	607.683	Tissue enriched	placenta
ENSG00000135346	CGA	472.927	227.115	417.592	Tissue enriched	placenta
ENSG00000136488	CSH1	449.127	178.396	396.003	Tissue enriched	placenta
ENSG00000170498	KISS1	390.292	219.657	332.545	Tissue enriched	placenta
ENSG00000116183	PAPPA2	315.99	195.455	288.358	Tissue enriched	placenta
ENSG00000077942	FBLN1	301.63	93.8942	263.435	Mixed
ENSG00000117394	SLC2A1	278.05	76.6193	259.858	Tissue enhanced	placenta
ENSG00000165124	SVEP1	255.056	93.2538	245.022	Group enriched	adipose tissue;placenta
ENSG00000115884	SDC1	260.307	97.2795	240.679	Mixed
ENSG00000256040	PAPPA-AS1	186.749	122.496	233.61	Tissue enriched	placenta
ENSG00000221826	PSG3	233.971	70.5428	231.154	Tissue enriched	placenta
ENSG00000150938	CRIM1	218.899	57.1509	210.559	Expressed in all
ENSG00000130513	GDF15	195.137	45.8249	196.501	Tissue enhanced	placenta
ENSG00000206538	VGLL3	188.967	33.255	179.969	Tissue enhanced	placenta
ENSG00000198959	TGM2	157.333	32.9021	163.357	Mixed
ENSG00000244734	HBB	141.068	54.4371	158.493	Tissue enriched	bone marrow
ENSG00000085063	CD59	168.93	22.1055	157.524	Expressed in all
ENSG00000164292	RHOBTB3	149.348	20.6412	150.444	Expressed in all
ENSG00000108786	HSD17B1	165.527	59.8423	150.198	Tissue enriched	placenta
ENSG00000105246	EBI3	149.767	35.8355	149.643	Tissue enriched	placenta
ENSG00000233828	AC008394.1	140.618	28.9342	142.716	Tissue enriched	placenta
ENSG00000203857	HSD3B1	125.429	37.7462	133.918	Tissue enriched	placenta
ENSG00000166033	HTRA1	121.07	61.5703	129.207	Tissue enhanced	placenta
ENSG00000180573	HIST1H2AC	111.795	36.9715	123.546	Expressed in all
ENSG00000116016	EPAS1	119.171	17.613	122.488	Expressed in all
ENSG00000163283	ALPP	124.259	27.9852	122.275	Tissue enriched	placenta
ENSG00000140564	FURIN	118.408	42.1801	120.909	Expressed in all
ENSG00000213218	CSH2	135.211	75.6885	112.031	Tissue enriched	placenta
ENSG00000243130	PSG11	107.34	31.7398	106.527	Tissue enriched	placenta
ENSG00000198162	MAN1A2	110.315	23.8536	106.364	Expressed in all
ENSG00000197632	SERPINB2	104.935	15.0967	105.523	Group enriched	esophagus;placenta;skin;tonsil
ENSG00000243137	PSG4	100.463	52.4812	104.809	Tissue enriched	placenta
ENSG00000138829	FBN2	105.246	14.5244	104.404	Tissue enriched	placenta
ENSG00000145715	RASA1	107.767	23.4863	103.663	Expressed in all
ENSG00000187837	HIST1H1C	104.999	18.3436	101.678	Expressed in all
ENSG00000196565	HBG2	98.0397	55.7971	101.422	Tissue enriched	placenta
ENSG00000117643	MAN1C1	101.267	21.0197	101.328	Expressed in all
ENSG00000242221	PSG2	141.203	74.9594	100.782	Tissue enriched	placenta
ENSG00000127022	CANX	102.087	19.0408	99.594	Expressed in all
ENSG00000171345	KRT19	100.7	28.2168	97.0748	Mixed
ENSG00000167986	DDB1	94.6451	19.0075	96.68	Expressed in all
ENSG00000147257	GPC3	102.29	77.4827	95.1284	Tissue enriched	placenta
ENSG00000044574	HSPA5	92.5032	11.9561	94.9886	Expressed in all
ENSG00000172296	SPTLC3	86.2658	25.2226	89.0511	Tissue enhanced	placenta
ENSG00000136830	FAM129B	94.6956	32.8811	87.2621	Expressed in all
ENSG00000113441	LNPEP	90.8363	14.2453	85.9823	Expressed in all
ENSG00000161011	SQSTM1	82.1722	22.6759	84.1988	Expressed in all
ENSG00000122257	RBBP6	97.662	30.489	83.4816	Expressed in all
ENSG00000153071	DAB2	84.6485	18.7246	82.1634	Expressed in all
ENSG00000115414	FN1	89.543	35.559	81.3906	Expressed in all
ENSG00000168542	COL3A1	90.8822	58.4737	80.3829	Tissue enhanced	gallbladder
ENSG00000187498	COL4A1	86.1179	32.2439	79.7999	Tissue enhanced	placenta
ENSG00000099953	MMP11	82.0151	29.6779	79.5225	Group enriched	endometrium;placenta
ENSG00000166598	HSP90B1	84.2593	12.8843	79.035	Expressed in all
ENSG00000231924	PSG1	74.1728	25.7421	78.8115	Tissue enriched	placenta
ENSG00000035862	TIMP2	79.1559	13.1131	78.4448	Expressed in all
ENSG00000072274	TFRC	85.2693	39.5392	77.8146	Expressed in all
ENSG00000204941	PSG5	78.0333	10.7594	76.9608	Tissue enriched	placenta
ENSG00000167658	EEF2	73.8828	17.7523	76.7661	Expressed in all
ENSG00000170848	PSG6	81.779	14.5436	76.4194	Tissue enriched	placenta
ENSG00000003989	SLC7A2	78.4738	22.0069	75.7233	Tissue enhanced	liver
ENSG00000120129	DUSP1	81.0819	23.9594	75.6239	Expressed in all
ENSG00000146648	EGFR	79.391	16.2865	74.0887	Tissue enhanced	placenta
ENSG00000177707	PVRL3	73.4238	12.2603	73.1353	Mixed
ENSG00000101846	STS	75.6576	18.2334	73.0972	Tissue enhanced	placenta
ENSG00000152137	HSPB8	73.4052	18.4006	72.7392	Tissue enhanced	heart muscle
ENSG00000077274	CAPN6	73.095	8.55819	72.725	Tissue enriched	placenta
ENSG00000242265	PEG10	81.3451	30.9333	71.2113	Tissue enhanced	adrenal gland;placenta
ENSG00000168389	MFSD2A	72.0868	23.9169	71.1653	Tissue enhanced	placenta
ENSG00000167642	SPINT2	71.7014	10.4871	69.1439	Expressed in all
ENSG00000130522	JUND	78.5524	25.8343	68.8122	Expressed in all
ENSG00000112773	FAM46A	73.1413	14.445	68.2588	Tissue enhanced	bone marrow
ENSG00000109971	HSPA8	65.3603	17.6055	68.1805	Expressed in all
ENSG00000102755	FLT1	70.9955	33.7739	68.09	Tissue enriched	placenta
ENSG00000167703	SLC43A2	73.0697	25.1204	67.5388	Expressed in all
ENSG00000148926	ADM	79.6421	29.6738	67.3496	Expressed in all
ENSG00000166710	B2M	81.994	51.0729	66.6512	Expressed in all
ENSG00000163527	STT3B	68.0522	5.00162	66.5573	Expressed in all
ENSG00000111897	SERINC1	65.255	10.0061	66.07	Expressed in all
ENSG00000130066	SAT1	62.5996	12.2818	65.7986	Expressed in all
ENSG00000119630	PGF	60.3311	15.7231	63.913	Tissue enhanced	placenta;thyroid gland
ENSG00000124942	AHNAK	61.6551	10.9322	63.7082	Expressed in all
ENSG00000155096	AZIN1	61.0637	8.90656	63.3654	Expressed in all
ENSG00000213462	ERV3-1	72.5155	32.2085	62.9806	Mixed
ENSG00000197746	PSAP	63.6065	9.95078	62.6951	Expressed in all
ENSG00000162407	PPAP2B	67.3677	16.0561	62.3863	Expressed in all
ENSG00000003436	TFPI	65.0053	25.5496	61.2844	Expressed in all
ENSG00000125304	TM9SF2	59.8021	7.30528	60.5217	Expressed in all
ENSG00000135046	ANXA1	66.9477	25.3843	60.2805	Expressed in all
ENSG00000072422	RHOBTB1	58.6661	18.6454	59.8667	Expressed in all
ENSG00000147872	PLIN2	68.3617	38.2439	59.7386	Expressed in all
ENSG00000150093	ITGB1	57.6367	6.94824	59.0879	Expressed in all
ENSG00000156508	EEF1A1	55.058	25.3294	58.9732	Expressed in all
ENSG00000118785	SPP1	92.5875	90.584	58.3593	Group enriched	cerebral cortex;gallbladder;kidney;placenta
ENSG00000002726	AOC1	57.9136	34.8339	58.3045	Group enriched	colon;duodenum;kidney;placenta;rectum;small intestine
ENSG00000162817	C1orf115	61.6688	14.3572	56.7381	Mixed
ENSG00000134871	COL4A2	61.7419	23.7031	56.7369	Tissue enhanced	placenta
ENSG00000108244	KRT23	53.42	11.6085	56.4676	Group enriched	placenta;salivary gland;skin;testis
ENSG00000172493	AFF1	57.8573	11.3171	56.4215	Expressed in all
ENSG00000179218	CALR	56.6986	11.9184	56.2993	Expressed in all
ENSG00000197061	HIST1H4C	63.0615	30.8257	55.9637	Mixed
ENSG00000055609	KMT2C	57.5432	8.06302	55.7308	Expressed in all
ENSG00000183255	PTTG1IP	56.3584	6.77286	55.3901	Expressed in all
ENSG00000188987	HIST1H4D	74.4013	37.0005	55.3844	Not detected
ENSG00000104904	OAZ1	56.2687	8.6693	55.1984	Expressed in all
ENSG00000143384	MCL1	52.6233	7.046	55.0388	Expressed in all
ENSG00000126821	SGPP1	59.7226	16.7448	54.9067	Expressed in all
ENSG00000131873	CHSY1	55.4509	10.7989	54.7634	Expressed in all
ENSG00000172216	CEBPB	56.9807	15.9752	54.6979	Expressed in all
ENSG00000170345	FOS	49.3023	30.2261	54.6897	Expressed in all
ENSG00000151150	ANK3	52.9545	9.90769	54.278	Mixed
ENSG00000196730	DAPK1	55.9055	13.0243	54.2584	Expressed in all
ENSG00000151414	NEK7	52.1655	10.9078	53.9467	Expressed in all
ENSG00000005108	THSD7A	66.1847	32.057	53.5196	Tissue enhanced	placenta
ENSG00000076770	MBNL3	56.2942	13.1904	53.5031	Tissue enhanced	placenta
ENSG00000158615	PPP1R15B	56.2595	9.9459	53.3342	Expressed in all
ENSG00000164300	SERINC5	51.1503	13.3236	52.5586	Expressed in all
ENSG00000147571	CRH	53.4525	29.417	52.4808	Tissue enriched	placenta
ENSG00000141367	CLTC	52.9729	7.81272	52.2583	Expressed in all
ENSG00000183668	PSG9	63.3514	40.4448	51.8686	Tissue enriched	placenta
ENSG00000026025	VIM	58.1889	20.1566	51.6168	Expressed in all
ENSG00000106546	AHR	51.8373	15.0546	51.5469	Expressed in all
ENSG00000136156	ITM2B	51.4946	11.393	51.2486	Expressed in all
ENSG00000106366	SERPINE1	55.3336	21.1227	50.672	Tissue enhanced	gallbladder;liver;placenta
ENSG00000135404	CD63	49.5124	12.1187	50.1985	Expressed in all
ENSG00000138162	TACC2	50.9807	5.52121	49.6572	Mixed
ENSG00000142694	EVA1B	46.3833	14.9039	49.5269	Mixed
ENSG00000113369	ARRDC3	60.8875	33.0177	49.4723	Expressed in all
ENSG00000106211	HSPB1	49.8323	16.6182	49.3595	Expressed in all
ENSG00000104723	TUSC3	44.3029	11.3586	49.1897	Tissue enhanced	placenta
ENSG00000131037	EPS8L1	49.1319	13.5341	48.7569	Tissue enhanced	esophagus;skin
ENSG00000108389	MTMR4	46.3561	8.57777	48.7236	Expressed in all
ENSG00000129757	CDKN1C	53.4774	21.6511	48.5061	Expressed in all
ENSG00000143878	RHOB	53.2572	17.8058	48.4079	Expressed in all
ENSG00000159461	AMFR	54.9734	16.1051	48.3238	Expressed in all
ENSG00000161638	ITGA5	49.7924	14.099	47.3708	Expressed in all
ENSG00000107854	TNKS2	47.3959	9.81138	46.7578	Expressed in all
ENSG00000068697	LAPTM4A	48.8966	16.4595	46.6292	Expressed in all
ENSG00000100201	DDX17	46.2792	6.76151	46.5089	Expressed in all
ENSG00000172331	BPGM	49.2798	14.4258	46.5039	Expressed in all
ENSG00000184009	ACTG1	43.7394	18.3586	46.3847	Expressed in all
ENSG00000100650	SRSF5	49.6122	14.2049	46.3215	Expressed in all
ENSG00000167244	IGF2	56.1814	27.6071	46.2395	Tissue enriched	placenta
ENSG00000169504	CLIC4	44.9574	7.48868	46.1287	Expressed in all
ENSG00000151208	DLG5	44.0192	12.088	46.0992	Expressed in all
ENSG00000163602	RYBP	47.356	12.6388	46.0375	Expressed in all
ENSG00000140459	CYP11A1	54.4521	19.6303	45.7886	Group enriched	adrenal gland;placenta
ENSG00000118705	RPN2	45.0081	4.58932	45.7754	Expressed in all
ENSG00000135535	CD164	48.6338	12.1634	45.5697	Expressed in all
ENSG00000154429	CCSAP	66.7154	59.9971	45.2647	Tissue enhanced	cerebral cortex;placenta
ENSG00000162704	ARPC5	47.666	18.2975	45.204	Expressed in all
ENSG00000100234	TIMP3	45.0413	8.40778	45.1535	Mixed
ENSG00000134294	SLC38A2	45.2724	11.6576	45.0748	Expressed in all
ENSG00000135048	TMEM2	51.0341	14.8848	44.6557	Expressed in all
ENSG00000213639	PPP1CB	43.8023	9.29906	44.5521	Expressed in all
ENSG00000144579	CTDSP1	43.4977	8.31548	44.5326	Expressed in all
ENSG00000106682	EIF4H	46.0991	8.80654	44.3008	Expressed in all
ENSG00000168298	HIST1H1E	44.0475	9.87935	44.2219	Tissue enriched	bone marrow
ENSG00000110321	EIF4G2	42.5495	8.1658	44.1694	Expressed in all
ENSG00000135549	PKIB	41.3615	10.5916	43.6807	Tissue enhanced	colon;placenta;rectum
ENSG00000143761	ARF1	44.273	8.72899	43.6371	Expressed in all
ENSG00000030582	GRN	44.0833	9.25303	43.6266	Expressed in all
ENSG00000124486	USP9X	43.9619	5.20231	43.2604	Expressed in all
ENSG00000135821	GLUL	43.5982	16.9147	42.7111	Expressed in all
ENSG00000135111	TBX3	43.6181	8.59479	42.6001	Tissue enhanced	adrenal gland
ENSG00000049860	HEXB	44.4144	9.30189	42.5181	Expressed in all
ENSG00000142910	TINAGL1	46.5076	12.2194	42.4851	Tissue enhanced	placenta
ENSG00000173757	STAT5B	42.3356	6.60831	42.4806	Expressed in all
ENSG00000102580	DNAJC3	46.258	12.2007	42.3974	Expressed in all
ENSG00000216490	IFI30	44.1685	19.7879	42.3248	Expressed in all
ENSG00000138448	ITGAV	40.1404	10.761	42.1787	Expressed in all
ENSG00000180596	HIST1H2BC	44.9721	18.5944	42.0733	Mixed
ENSG00000127954	STEAP4	42.3257	9.55756	41.6996	Mixed
ENSG00000154930	ACSS1	42.0377	11.1401	41.6872	Expressed in all
ENSG00000185022	MAFF	43.2473	7.54127	41.6257	Mixed
ENSG00000155130	MARCKS	41.0114	9.85367	41.4883	Expressed in all
ENSG00000134884	ARGLU1	41.5213	2.94329	41.3218	Expressed in all
ENSG00000108256	NUFIP2	41.64	5.92862	41.091	Expressed in all
ENSG00000072778	ACADVL	38.8375	6.55627	40.7184	Expressed in all
ENSG00000170965	PLAC1	36.574	10.5355	40.1731	Tissue enriched	placenta
ENSG00000100219	XBP1	39.551	8.44067	39.938	Expressed in all
ENSG00000067606	PRKCZ	42.2751	13.3993	39.6543	Mixed
ENSG00000137154	RPS6	40.3302	7.95081	39.5073	Expressed in all
ENSG00000146674	IGFBP3	48.6692	23.5617	38.9504	Tissue enhanced	placenta
ENSG00000117289	TXNIP	44.0425	15.3244	38.8481	Expressed in all
ENSG00000166147	FBN1	43.0717	8.91552	38.835	Expressed in all
ENSG00000165125	TRPV6	35.5672	8.03821	38.1508	Group enriched	duodenum;gallbladder;pancreas;placenta;prostate;salivary gland;skin
ENSG00000257315	ZBED6	37.0199	5.22319	38.0901	Mixed
ENSG00000109046	WSB1	38.9083	4.50315	37.9734	Expressed in all
ENSG00000134352	IL6ST	43.0137	15.0779	37.8666	Expressed in all
ENSG00000102287	GABRE	36.6386	7.35928	37.7325	Mixed
ENSG00000112414	GPR126	37.3627	10.2988	37.5172	Mixed
ENSG00000092820	EZR	40.2177	13.7202	37.3633	Expressed in all
ENSG00000112297	AIM1	34.2674	10.1125	37.2157	Mixed
ENSG00000122641	INHBA	46.5245	29.6459	37.1814	Tissue enhanced	placenta
ENSG00000135047	CTSL	38.5427	11.7534	36.9378	Expressed in all
ENSG00000117335	CD46	38.4187	13.1627	36.9278	Expressed in all
NA - no data available in Protein Atlas v 12
a - Tissue specificity of expression was extracted from RNA-Seq data for 27 tissues from Protein Atlas v 12.

## Sheet: All genes (LGA)
Supplementary Data S1. Top 200 transcripts and protein genes with the highest measured gene expression in FPKM in the studied pregnancy outcomes
(I) All genes with highest expression in placental tissue from LGA pregnancies
Ensembl ID	Gene	Type	Mean FPKM	SD	Median FPKM	Expression categorya	Enriched ina
ENSG00000202538	RNU4-2	snRNA	27323.5	22327.4	26490.8	NA	NA
ENSG00000202198	RN7SK	misc_RNA	15856	11162.7	19461.1	NA	NA
ENSG00000240869	RN7SL128P	misc_RNA	14906.3	4660.87	14779	NA	NA
ENSG00000200087	SNORA73B	snoRNA	4690.29	2725.45	5678.03	NA	NA
ENSG00000200795	RNU4-1	snRNA	7488.07	7675.06	5052.72	NA	NA
ENSG00000222328	RNU2-2P	snRNA	5658.81	5008.4	4095.23	NA	NA
ENSG00000222414	RNU2-59P	snRNA	1140.64	935.542	1097.16	NA	NA
ENSG00000239224	RN7SL546P	misc_RNA	1057.16	528.18	1059.75	NA	NA
ENSG00000212232	SNORD17	snoRNA	881.793	592.619	954.043	NA	NA
ENSG00000148848	ADAM12	protein_coding	722.49	449.013	807.572	Tissue enriched	placenta
ENSG00000259001	RPPH1	antisense	706.114	397.665	706.278	NA	NA
ENSG00000182752	PAPPA	protein_coding	505.178	584.592	700.289	Tissue enriched	placenta
ENSG00000238917	SNORD10	snoRNA	794.43	680.938	662.808	NA	NA
ENSG00000239002	SCARNA10	sense_intronic	609.859	414.381	614.042	NA	NA
ENSG00000209582	SNORA48	snoRNA	960.277	1448.76	585.219	NA	NA
ENSG00000241529	RN7SL767P	misc_RNA	603.784	255.673	574.557	NA	NA
ENSG00000201998	SNORA23	snoRNA	496.526	325.255	520.066	NA	NA
ENSG00000206597	SNORA57	snoRNA	554.011	455.307	517.578	NA	NA
ENSG00000105825	TFPI2	protein_coding	490.174	384.558	492.793	Tissue enriched	placenta
ENSG00000251562	MALAT1	lincRNA	512.069	53.8616	485.13	NA	NA
ENSG00000223001	RNU2-61P	snRNA	758.581	793.974	477.317	NA	NA
ENSG00000207445	SNORD15B	snoRNA	601.855	545.095	474.186	NA	NA
ENSG00000137869	CYP19A1	protein_coding	403.413	252.958	473.445	Tissue enriched	placenta
ENSG00000170498	KISS1	protein_coding	517.907	519.294	439.03	Tissue enriched	placenta
ENSG00000135346	CGA	protein_coding	388.587	304.486	436.424	Tissue enriched	placenta
ENSG00000207304	SNORA8	snoRNA	365.894	266.872	413.903	NA	NA
ENSG00000252010	SCARNA5	snoRNA	476.914	342.597	411.742	NA	NA
ENSG00000223247	RNU2-64P	snRNA	433.426	357.768	391.5	NA	NA
ENSG00000238741	SCARNA7	snoRNA	382.356	142.449	379.896	NA	NA
ENSG00000252481	SCARNA13	snoRNA	354.358	191.792	365.057	NA	NA
ENSG00000210082	MT-RNR2	Mt_rRNA	634.374	977.475	331.427	NA	NA
ENSG00000221826	PSG3	protein_coding	212.822	137.035	286.133	Tissue enriched	placenta
ENSG00000136488	CSH1	protein_coding	394.17	347.158	284.772	Tissue enriched	placenta
ENSG00000201793	RN7SKP9	misc_RNA	241.611	94.0827	261.959	NA	NA
ENSG00000239899	RN7SL674P	misc_RNA	389.539	333.399	256.474	NA	NA
ENSG00000207181	SNORA14B	snoRNA	311.904	322.79	244.801	NA	NA
ENSG00000207008	SNORA54	snoRNA	1216.55	2835.15	232	NA	NA
ENSG00000201098	RNY1	misc_RNA	571.019	1009.75	228.138	NA	NA
ENSG00000130600	H19	processed_transcript	246.85	164.974	223.32	NA	NA
ENSG00000077942	FBLN1	protein_coding	231.702	145.087	216.024	Mixed
ENSG00000200320	SNORA63	snoRNA	227.711	188.331	208.637	NA	NA
ENSG00000115884	SDC1	protein_coding	183.598	124.861	194.227	Mixed
ENSG00000212588	SNORA26	snoRNA	326.719	457.768	193.579	NA	NA
ENSG00000256040	PAPPA-AS1	protein_coding	126.342	148.331	192.829	Tissue enriched	placenta
ENSG00000165124	SVEP1	protein_coding	154.845	91.9607	184.695	Group enriched	adipose tissue;placenta
ENSG00000251791	SCARNA6	snoRNA	191.339	124.214	175.711	NA	NA
ENSG00000199785	SNORA52	snoRNA	164.343	98.445	174.416	NA	NA
ENSG00000212464	SNORA12	snoRNA	235.845	284.833	171.145	NA	NA
ENSG00000223336	RNU2-6P	snRNA	256.132	303.468	169.1	NA	NA
ENSG00000150938	CRIM1	protein_coding	164.266	65.1609	168.966	Expressed in all
ENSG00000130513	GDF15	protein_coding	143.937	96.7755	166.959	Tissue enhanced	placenta
ENSG00000117394	SLC2A1	protein_coding	178.832	54.5083	162.463	Tissue enhanced	placenta
ENSG00000206538	VGLL3	protein_coding	137.78	80.9026	158.636	Tissue enhanced	placenta
ENSG00000222969	RN7SKP8	misc_RNA	141.197	60.3961	154.886	NA	NA
ENSG00000238795	SCARNA12	snoRNA	166.559	107.645	151.867	NA	NA
ENSG00000208772	SNORD94	snoRNA	166.636	128.537	148.356	NA	NA
ENSG00000207165	SNORA70	snoRNA	139.795	107.016	140.989	NA	NA
ENSG00000221716	SNORA11	snoRNA	237.396	224.084	138.381	NA	NA
ENSG00000244734	HBB	protein_coding	208.165	196.561	136.304	Tissue enriched	bone marrow
ENSG00000164292	RHOBTB3	protein_coding	105.944	56.1102	133.514	Expressed in all
ENSG00000233828	AC008394.1	protein_coding	119.23	49.3101	128.613	Tissue enriched	placenta
ENSG00000221491	SNORA34	snoRNA	214.37	281.91	124.713	NA	NA
ENSG00000252835	SCARNA21	snoRNA	134.488	64.4478	121.361	NA	NA
ENSG00000105246	EBI3	protein_coding	97.5369	63.7644	120.412	Tissue enriched	placenta
ENSG00000180573	HIST1H2AC	protein_coding	117.255	47.2845	114.832	Expressed in all
ENSG00000198959	TGM2	protein_coding	131.972	62.2176	113.005	Mixed
ENSG00000212443	SNORA53	snoRNA	171.063	168.945	112.699	NA	NA
ENSG00000213170	RP11-81B10.2	pseudogene	106.797	63.0174	112.3	NA	NA
ENSG00000239437	RN7SL752P	misc_RNA	112.232	36.7708	111.146	NA	NA
ENSG00000197632	SERPINB2	protein_coding	84.2619	51.4691	111.101	Group enriched	esophagus;placenta;skin;tonsil
ENSG00000201643	SNORA14A	snoRNA	175.856	188.683	109.385	NA	NA
ENSG00000243137	PSG4	protein_coding	101.323	81.4243	107.279	Tissue enriched	placenta
ENSG00000187837	HIST1H1C	protein_coding	100.605	17.0288	106.406	Expressed in all
ENSG00000118785	SPP1	protein_coding	141.557	130.722	105.126	Group enriched	cerebral cortex;gallbladder;kidney;placenta
ENSG00000108786	HSD17B1	protein_coding	115.706	53.686	103.15	Tissue enriched	placenta
ENSG00000085063	CD59	protein_coding	114.584	64.7037	101.451	Expressed in all
ENSG00000138829	FBN2	protein_coding	104.48	14.1148	100.809	Tissue enriched	placenta
ENSG00000259380	RP11-346D14.1	lincRNA	87.5498	32.2054	98.2963	NA	NA
ENSG00000196565	HBG2	protein_coding	124.818	118.985	98.2392	Tissue enriched	placenta
ENSG00000116183	PAPPA2	protein_coding	137.737	114.361	96.5172	Tissue enriched	placenta
ENSG00000145715	RASA1	protein_coding	83.0332	39.5484	96.1723	Expressed in all
ENSG00000253103	RP11-946L20.4	lincRNA	81.3903	31.3972	94.411	NA	NA
ENSG00000200156	RNU5B-1	snRNA	477.667	1113.73	93.9766	NA	NA
ENSG00000188987	HIST1H4D	protein_coding	99.1967	55.9431	91.8334	Not detected
ENSG00000135046	ANXA1	protein_coding	94.7293	45.2414	91.7987	Expressed in all
ENSG00000116016	EPAS1	protein_coding	100.856	40.581	91.6818	Expressed in all
ENSG00000203857	HSD3B1	protein_coding	76.0306	44.9685	88.4158	Tissue enriched	placenta
ENSG00000207166	SNORA68	snoRNA	119.495	140.388	88.1133	NA	NA
ENSG00000206760	SNORA6	snoRNA	114.748	111.717	86.9867	NA	NA
ENSG00000115414	FN1	protein_coding	127.375	88.0042	86.5028	Expressed in all
ENSG00000207233	SNORA37	snoRNA	108.562	113.722	86.2361	NA	NA
ENSG00000168542	COL3A1	protein_coding	129.915	106.536	85.6106	Tissue enhanced	gallbladder
ENSG00000153071	DAB2	protein_coding	75.8063	42.5177	84.602	Expressed in all
ENSG00000213218	CSH2	protein_coding	98.9682	79.4458	84.5902	Tissue enriched	placenta
ENSG00000198162	MAN1A2	protein_coding	79.8559	36.9561	84.1536	Expressed in all
ENSG00000243130	PSG11	protein_coding	73.9488	52.0462	82.7508	Tissue enriched	placenta
ENSG00000187498	COL4A1	protein_coding	118.369	90.3232	81.8762	Tissue enhanced	placenta
ENSG00000122257	RBBP6	protein_coding	70.7362	36.1772	81.1201	Expressed in all
ENSG00000244230	RN7SL151P	misc_RNA	165.363	235.036	80.6217	NA	NA
ENSG00000242221	PSG2	protein_coding	92.2754	70.6193	79.9938	Tissue enriched	placenta
ENSG00000167986	DDB1	protein_coding	79.502	16.6606	79.9425	Expressed in all
ENSG00000127022	CANX	protein_coding	82.0744	25.6565	79.8745	Expressed in all
ENSG00000156508	EEF1A1	protein_coding	83.0481	30.6458	78.4271	Expressed in all
ENSG00000240801	AC132217.4	processed_transcript	94.2186	56.3506	78.3093	NA	NA
ENSG00000166710	B2M	protein_coding	144.767	118.388	78.0944	Expressed in all
ENSG00000113441	LNPEP	protein_coding	73.0444	44.651	76.7212	Expressed in all
ENSG00000206941	SNORD15A	snoRNA	88.747	85.6902	76.7027	NA	NA
ENSG00000003989	SLC7A2	protein_coding	58.8474	35.7018	76.2712	Tissue enhanced	liver
ENSG00000242265	PEG10	protein_coding	99.7953	63.3636	76.1927	Tissue enhanced	adrenal gland;placenta
ENSG00000167642	SPINT2	protein_coding	72.302	18.603	76.0173	Expressed in all
ENSG00000136830	FAM129B	protein_coding	81.6311	27.6142	75.8585	Expressed in all
ENSG00000140564	FURIN	protein_coding	79.3367	44.8472	75.1812	Expressed in all
ENSG00000163283	ALPP	protein_coding	84.091	62.2784	75.1421	Tissue enriched	placenta
ENSG00000147257	GPC3	protein_coding	80.9858	65.661	74.7918	Tissue enriched	placenta
ENSG00000044574	HSPA5	protein_coding	72.6533	18.5305	73.7751	Expressed in all
ENSG00000197746	PSAP	protein_coding	76.5114	25.7049	72.6423	Expressed in all
ENSG00000035862	TIMP2	protein_coding	63.0724	32.0733	71.2293	Expressed in all
ENSG00000245532	NEAT1	lincRNA	76.9593	30.8138	71.005	NA	NA
ENSG00000109971	HSPA8	protein_coding	68.4822	15.3908	69.6064	Expressed in all
ENSG00000168389	MFSD2A	protein_coding	55.4727	33.9131	68.9057	Tissue enhanced	placenta
ENSG00000167658	EEF2	protein_coding	85.6252	33.5402	68.7752	Expressed in all
ENSG00000012171	SEMA3B	processed_transcript	72.0409	54.1304	68.5079	NA	NA
ENSG00000197061	HIST1H4C	protein_coding	105.154	65.9055	68.0242	Mixed
ENSG00000162407	PPAP2B	protein_coding	64.3407	21.1602	67.7939	Expressed in all
ENSG00000146648	EGFR	protein_coding	63.2055	14.6954	66.2477	Tissue enhanced	placenta
ENSG00000222489	SNORA79	snoRNA	94.9073	94.4221	66.0123	NA	NA
ENSG00000199568	RNU5A-1	snRNA	198.013	419.919	65.466	NA	NA
ENSG00000172296	SPTLC3	protein_coding	56.9318	28.6692	65.4598	Tissue enhanced	placenta
ENSG00000171345	KRT19	protein_coding	70.189	27.6409	65.2968	Mixed
ENSG00000130522	JUND	protein_coding	64.2671	17.182	64.9532	Expressed in all
ENSG00000177707	PVRL3	protein_coding	53.4256	31.9065	64.2422	Mixed
ENSG00000077274	CAPN6	protein_coding	59.2185	30.6945	64.2241	Tissue enriched	placenta
ENSG00000163527	STT3B	protein_coding	55.3185	21.2906	64.2133	Expressed in all
ENSG00000221676	RNU6ATAC	snRNA	98.3505	87.1437	63.7595	NA	NA
ENSG00000166598	HSP90B1	protein_coding	69.4964	25.0035	63.7352	Expressed in all
ENSG00000101846	STS	protein_coding	55.3845	26.6004	61.7142	Tissue enhanced	placenta
ENSG00000166033	HTRA1	protein_coding	85.7933	88.8803	61.3761	Tissue enhanced	placenta
ENSG00000212402	SNORA74B	snoRNA	65.3539	59.915	60.9924	NA	NA
ENSG00000179218	CALR	protein_coding	61.468	21.5317	60.9502	Expressed in all
ENSG00000136156	ITM2B	protein_coding	62.7884	12.124	60.6808	Expressed in all
ENSG00000026025	VIM	protein_coding	85.3038	57.9058	60.6583	Expressed in all
ENSG00000076770	MBNL3	protein_coding	59.7578	11.391	60.6497	Tissue enhanced	placenta
ENSG00000146674	IGFBP3	protein_coding	61.2676	31.9583	60.2067	Tissue enhanced	placenta
ENSG00000117643	MAN1C1	protein_coding	58.9928	35.6786	59.998	Expressed in all
ENSG00000099953	MMP11	protein_coding	56.2828	30.1635	59.7285	Group enriched	endometrium;placenta
ENSG00000104904	OAZ1	protein_coding	59.3557	13.5416	59.6337	Expressed in all
ENSG00000112773	FAM46A	protein_coding	51.2167	29.1714	59.3047	Tissue enhanced	bone marrow
ENSG00000150093	ITGB1	protein_coding	59.6352	13.1382	59.1498	Expressed in all
ENSG00000199477	SNORA31	snoRNA	111.618	121.257	58.2199	NA	NA
ENSG00000002726	AOC1	protein_coding	47.8703	25.6334	58.0256	Group enriched	colon;duodenum;kidney;placenta;rectum;small intestine
ENSG00000134871	COL4A2	protein_coding	93.2327	75.1163	58.0188	Tissue enhanced	placenta
ENSG00000167244	IGF2	protein_coding	75.7545	51.4284	57.8286	Tissue enriched	placenta
ENSG00000124942	AHNAK	protein_coding	56.6529	17.8328	57.5932	Expressed in all
ENSG00000072274	TFRC	protein_coding	56.8214	13.1519	56.8409	Expressed in all
ENSG00000199709	RNU4-23P	snRNA	111.184	123.816	56.5662	NA	NA
ENSG00000184009	ACTG1	protein_coding	66.3401	27.7119	56.3498	Expressed in all
ENSG00000260034	RP11-266L9.2	antisense	61.6798	32.0179	56.0581	NA	NA
ENSG00000120129	DUSP1	protein_coding	63.5088	26.4127	56.0091	Expressed in all
ENSG00000207392	SNORA20	snoRNA	247.158	512.058	54.7443	NA	NA
ENSG00000126709	IFI6	protein_coding	65.6129	47.0281	54.6324	Expressed in all
ENSG00000183255	PTTG1IP	protein_coding	50.2604	14.8593	54.3899	Expressed in all
ENSG00000142910	TINAGL1	protein_coding	58.3196	29.1088	54.1985	Tissue enhanced	placenta
ENSG00000204941	PSG5	protein_coding	50.5097	30.3627	53.9785	Tissue enriched	placenta
ENSG00000244642	RN7SL396P	misc_RNA	83.3022	68.9444	53.9519	NA	NA
ENSG00000170848	PSG6	protein_coding	54.1436	30.405	53.8589	Tissue enriched	placenta
ENSG00000152137	HSPB8	protein_coding	52.4602	26.0208	53.7089	Tissue enhanced	heart muscle
ENSG00000087086	FTL	protein_coding	59.022	32.4202	53.624	Expressed in all
ENSG00000124491	F13A1	protein_coding	51.1134	22.5059	53.4557	Expressed in all
ENSG00000252947	SCARNA1	snoRNA	66.4705	59.0567	52.6144	NA	NA
ENSG00000161011	SQSTM1	protein_coding	51.9782	20.2917	52.5329	Expressed in all
ENSG00000129757	CDKN1C	protein_coding	63.0004	26.5847	52.3788	Expressed in all
ENSG00000141367	CLTC	protein_coding	50.2929	5.60492	52.2197	Expressed in all
ENSG00000253051	SNORA31	snoRNA	91.8446	133.183	51.2923	NA	NA
ENSG00000167703	SLC43A2	protein_coding	55.7732	22.1136	51.0219	Expressed in all
ENSG00000168298	HIST1H1E	protein_coding	54.7149	21.4661	50.2097	Tissue enriched	bone marrow
ENSG00000249614	RP11-703G6.1	lincRNA	47.2488	13.649	50.0498	NA	NA
ENSG00000126821	SGPP1	protein_coding	45.4881	20.8349	49.6559	Expressed in all
ENSG00000259306	RP11-108K3.2	lincRNA	48.9133	30.6044	49.5531	NA	NA
ENSG00000251992	SCARNA17	snoRNA	58.7901	33.3064	49.5376	NA	NA
ENSG00000131873	CHSY1	protein_coding	42.5555	15.8817	48.9321	Expressed in all
ENSG00000134352	IL6ST	protein_coding	47.8291	13.8467	48.8454	Expressed in all
ENSG00000111640	GAPDH	protein_coding	50.9785	22.3401	48.7039	Expressed in all
ENSG00000113140	SPARC	protein_coding	51.8593	27.3603	48.6673	Expressed in all
ENSG00000151150	ANK3	protein_coding	36.9967	19.7152	48.1104	Mixed
ENSG00000142937	RPS8	protein_coding	48.5705	19.989	47.8323	Expressed in all
ENSG00000151414	NEK7	protein_coding	46.3798	21.2376	47.7473	Expressed in all
ENSG00000100234	TIMP3	protein_coding	60.0264	34.4007	47.5907	Mixed
ENSG00000212283	SNORD89	snoRNA	354.393	812.063	47.5825	NA	NA
ENSG00000137154	RPS6	protein_coding	53.4218	23.9021	47.5749	Expressed in all
ENSG00000101951	PAGE4	protein_coding	63.2206	50.4868	47.4275	Tissue enriched	placenta
ENSG00000159461	AMFR	protein_coding	48.0834	17.7546	47.4216	Expressed in all
ENSG00000075624	ACTB	protein_coding	46.785	24.9752	47.1031	Expressed in all
ENSG00000111057	KRT18	protein_coding	43.786	12.673	47.1025	Mixed
ENSG00000201816	SNORA73	snoRNA	45.9721	25.3542	47.0395	NA	NA
ENSG00000172270	BSG	protein_coding	45.0319	16.1834	47.0151	Expressed in all
ENSG00000106366	SERPINE1	protein_coding	48.2961	17.4201	46.9653	Tissue enhanced	gallbladder;liver;placenta
ENSG00000164587	RPS14	protein_coding	46.7909	24.6992	46.8538	Expressed in all
ENSG00000106546	AHR	protein_coding	46.2283	27.9928	46.6825	Expressed in all
ENSG00000055609	KMT2C	protein_coding	45.5347	13.7234	46.5358	Expressed in all
ENSG00000133112	TPT1	protein_coding	48.8127	28.7857	46.5165	Expressed in all
NA - no data available in Protein Atlas v 12
a - Tissue specificity of expression was extracted from RNA-Seq data for 27 tissues from Protein Atlas v 12.

## Sheet: Protein coding genes (LGA)
Supplementary Data S1. Top 200 transcripts and protein genes with the highest measured gene expression in FPKM in the studied pregnancy outcomes
(J) Protein coding genes with highest expression in placental tissue from LGA pregnancies
Ensembl ID	Gene	Mean FPKM	SD	Median FPKM	Expression categorya	Enriched ina
ENSG00000148848	ADAM12	722.49	449.013	807.572	Tissue enriched	placenta
ENSG00000182752	PAPPA	505.178	584.592	700.289	Tissue enriched	placenta
ENSG00000105825	TFPI2	490.174	384.558	492.793	Tissue enriched	placenta
ENSG00000137869	CYP19A1	403.413	252.958	473.445	Tissue enriched	placenta
ENSG00000170498	KISS1	517.907	519.294	439.03	Tissue enriched	placenta
ENSG00000135346	CGA	388.587	304.486	436.424	Tissue enriched	placenta
ENSG00000221826	PSG3	212.822	137.035	286.133	Tissue enriched	placenta
ENSG00000136488	CSH1	394.17	347.158	284.772	Tissue enriched	placenta
ENSG00000077942	FBLN1	231.702	145.087	216.024	Mixed
ENSG00000115884	SDC1	183.598	124.861	194.227	Mixed
ENSG00000256040	PAPPA-AS1	126.342	148.331	192.829	Tissue enriched	placenta
ENSG00000165124	SVEP1	154.845	91.9607	184.695	Group enriched	adipose tissue;placenta
ENSG00000150938	CRIM1	164.266	65.1609	168.966	Expressed in all
ENSG00000130513	GDF15	143.937	96.7755	166.959	Tissue enhanced	placenta
ENSG00000117394	SLC2A1	178.832	54.5083	162.463	Tissue enhanced	placenta
ENSG00000206538	VGLL3	137.78	80.9026	158.636	Tissue enhanced	placenta
ENSG00000244734	HBB	208.165	196.561	136.304	Tissue enriched	bone marrow
ENSG00000164292	RHOBTB3	105.944	56.1102	133.514	Expressed in all
ENSG00000233828	AC008394.1	119.23	49.3101	128.613	Tissue enriched	placenta
ENSG00000105246	EBI3	97.5369	63.7644	120.412	Tissue enriched	placenta
ENSG00000180573	HIST1H2AC	117.255	47.2845	114.832	Expressed in all
ENSG00000198959	TGM2	131.972	62.2176	113.005	Mixed
ENSG00000197632	SERPINB2	84.2619	51.4691	111.101	Group enriched	esophagus;placenta;skin;tonsil
ENSG00000243137	PSG4	101.323	81.4243	107.279	Tissue enriched	placenta
ENSG00000187837	HIST1H1C	100.605	17.0288	106.406	Expressed in all
ENSG00000118785	SPP1	141.557	130.722	105.126	Group enriched	cerebral cortex;gallbladder;kidney;placenta
ENSG00000108786	HSD17B1	115.706	53.686	103.15	Tissue enriched	placenta
ENSG00000085063	CD59	114.584	64.7037	101.451	Expressed in all
ENSG00000138829	FBN2	104.48	14.1148	100.809	Tissue enriched	placenta
ENSG00000196565	HBG2	124.818	118.985	98.2392	Tissue enriched	placenta
ENSG00000116183	PAPPA2	137.737	114.361	96.5172	Tissue enriched	placenta
ENSG00000145715	RASA1	83.0332	39.5484	96.1723	Expressed in all
ENSG00000188987	HIST1H4D	99.1967	55.9431	91.8334	Not detected
ENSG00000135046	ANXA1	94.7293	45.2414	91.7987	Expressed in all
ENSG00000116016	EPAS1	100.856	40.581	91.6818	Expressed in all
ENSG00000203857	HSD3B1	76.0306	44.9685	88.4158	Tissue enriched	placenta
ENSG00000115414	FN1	127.375	88.0042	86.5028	Expressed in all
ENSG00000168542	COL3A1	129.915	106.536	85.6106	Tissue enhanced	gallbladder
ENSG00000153071	DAB2	75.8063	42.5177	84.602	Expressed in all
ENSG00000213218	CSH2	98.9682	79.4458	84.5902	Tissue enriched	placenta
ENSG00000198162	MAN1A2	79.8559	36.9561	84.1536	Expressed in all
ENSG00000243130	PSG11	73.9488	52.0462	82.7508	Tissue enriched	placenta
ENSG00000187498	COL4A1	118.369	90.3232	81.8762	Tissue enhanced	placenta
ENSG00000122257	RBBP6	70.7362	36.1772	81.1201	Expressed in all
ENSG00000242221	PSG2	92.2754	70.6193	79.9938	Tissue enriched	placenta
ENSG00000167986	DDB1	79.502	16.6606	79.9425	Expressed in all
ENSG00000127022	CANX	82.0744	25.6565	79.8745	Expressed in all
ENSG00000156508	EEF1A1	83.0481	30.6458	78.4271	Expressed in all
ENSG00000166710	B2M	144.767	118.388	78.0944	Expressed in all
ENSG00000113441	LNPEP	73.0444	44.651	76.7212	Expressed in all
ENSG00000003989	SLC7A2	58.8474	35.7018	76.2712	Tissue enhanced	liver
ENSG00000242265	PEG10	99.7953	63.3636	76.1927	Tissue enhanced	adrenal gland;placenta
ENSG00000167642	SPINT2	72.302	18.603	76.0173	Expressed in all
ENSG00000136830	FAM129B	81.6311	27.6142	75.8585	Expressed in all
ENSG00000140564	FURIN	79.3367	44.8472	75.1812	Expressed in all
ENSG00000163283	ALPP	84.091	62.2784	75.1421	Tissue enriched	placenta
ENSG00000147257	GPC3	80.9858	65.661	74.7918	Tissue enriched	placenta
ENSG00000044574	HSPA5	72.6533	18.5305	73.7751	Expressed in all
ENSG00000197746	PSAP	76.5114	25.7049	72.6423	Expressed in all
ENSG00000035862	TIMP2	63.0724	32.0733	71.2293	Expressed in all
ENSG00000109971	HSPA8	68.4822	15.3908	69.6064	Expressed in all
ENSG00000168389	MFSD2A	55.4727	33.9131	68.9057	Tissue enhanced	placenta
ENSG00000167658	EEF2	85.6252	33.5402	68.7752	Expressed in all
ENSG00000197061	HIST1H4C	105.154	65.9055	68.0242	Mixed
ENSG00000162407	PPAP2B	64.3407	21.1602	67.7939	Expressed in all
ENSG00000146648	EGFR	63.2055	14.6954	66.2477	Tissue enhanced	placenta
ENSG00000172296	SPTLC3	56.9318	28.6692	65.4598	Tissue enhanced	placenta
ENSG00000171345	KRT19	70.189	27.6409	65.2968	Mixed
ENSG00000130522	JUND	64.2671	17.182	64.9532	Expressed in all
ENSG00000177707	PVRL3	53.4256	31.9065	64.2422	Mixed
ENSG00000077274	CAPN6	59.2185	30.6945	64.2241	Tissue enriched	placenta
ENSG00000163527	STT3B	55.3185	21.2906	64.2133	Expressed in all
ENSG00000166598	HSP90B1	69.4964	25.0035	63.7352	Expressed in all
ENSG00000101846	STS	55.3845	26.6004	61.7142	Tissue enhanced	placenta
ENSG00000166033	HTRA1	85.7933	88.8803	61.3761	Tissue enhanced	placenta
ENSG00000179218	CALR	61.468	21.5317	60.9502	Expressed in all
ENSG00000136156	ITM2B	62.7884	12.124	60.6808	Expressed in all
ENSG00000026025	VIM	85.3038	57.9058	60.6583	Expressed in all
ENSG00000076770	MBNL3	59.7578	11.391	60.6497	Tissue enhanced	placenta
ENSG00000146674	IGFBP3	61.2676	31.9583	60.2067	Tissue enhanced	placenta
ENSG00000117643	MAN1C1	58.9928	35.6786	59.998	Expressed in all
ENSG00000099953	MMP11	56.2828	30.1635	59.7285	Group enriched	endometrium;placenta
ENSG00000104904	OAZ1	59.3557	13.5416	59.6337	Expressed in all
ENSG00000112773	FAM46A	51.2167	29.1714	59.3047	Tissue enhanced	bone marrow
ENSG00000150093	ITGB1	59.6352	13.1382	59.1498	Expressed in all
ENSG00000002726	AOC1	47.8703	25.6334	58.0256	Group enriched	colon;duodenum;kidney;placenta;rectum;small intestine
ENSG00000134871	COL4A2	93.2327	75.1163	58.0188	Tissue enhanced	placenta
ENSG00000167244	IGF2	75.7545	51.4284	57.8286	Tissue enriched	placenta
ENSG00000124942	AHNAK	56.6529	17.8328	57.5932	Expressed in all
ENSG00000072274	TFRC	56.8214	13.1519	56.8409	Expressed in all
ENSG00000184009	ACTG1	66.3401	27.7119	56.3498	Expressed in all
ENSG00000120129	DUSP1	63.5088	26.4127	56.0091	Expressed in all
ENSG00000126709	IFI6	65.6129	47.0281	54.6324	Expressed in all
ENSG00000183255	PTTG1IP	50.2604	14.8593	54.3899	Expressed in all
ENSG00000142910	TINAGL1	58.3196	29.1088	54.1985	Tissue enhanced	placenta
ENSG00000204941	PSG5	50.5097	30.3627	53.9785	Tissue enriched	placenta
ENSG00000170848	PSG6	54.1436	30.405	53.8589	Tissue enriched	placenta
ENSG00000152137	HSPB8	52.4602	26.0208	53.7089	Tissue enhanced	heart muscle
ENSG00000087086	FTL	59.022	32.4202	53.624	Expressed in all
ENSG00000124491	F13A1	51.1134	22.5059	53.4557	Expressed in all
ENSG00000161011	SQSTM1	51.9782	20.2917	52.5329	Expressed in all
ENSG00000129757	CDKN1C	63.0004	26.5847	52.3788	Expressed in all
ENSG00000141367	CLTC	50.2929	5.60492	52.2197	Expressed in all
ENSG00000167703	SLC43A2	55.7732	22.1136	51.0219	Expressed in all
ENSG00000168298	HIST1H1E	54.7149	21.4661	50.2097	Tissue enriched	bone marrow
ENSG00000126821	SGPP1	45.4881	20.8349	49.6559	Expressed in all
ENSG00000131873	CHSY1	42.5555	15.8817	48.9321	Expressed in all
ENSG00000134352	IL6ST	47.8291	13.8467	48.8454	Expressed in all
ENSG00000111640	GAPDH	50.9785	22.3401	48.7039	Expressed in all
ENSG00000113140	SPARC	51.8593	27.3603	48.6673	Expressed in all
ENSG00000151150	ANK3	36.9967	19.7152	48.1104	Mixed
ENSG00000142937	RPS8	48.5705	19.989	47.8323	Expressed in all
ENSG00000151414	NEK7	46.3798	21.2376	47.7473	Expressed in all
ENSG00000100234	TIMP3	60.0264	34.4007	47.5907	Mixed
ENSG00000137154	RPS6	53.4218	23.9021	47.5749	Expressed in all
ENSG00000101951	PAGE4	63.2206	50.4868	47.4275	Tissue enriched	placenta
ENSG00000159461	AMFR	48.0834	17.7546	47.4216	Expressed in all
ENSG00000075624	ACTB	46.785	24.9752	47.1031	Expressed in all
ENSG00000111057	KRT18	43.786	12.673	47.1025	Mixed
ENSG00000172270	BSG	45.0319	16.1834	47.0151	Expressed in all
ENSG00000106366	SERPINE1	48.2961	17.4201	46.9653	Tissue enhanced	gallbladder;liver;placenta
ENSG00000164587	RPS14	46.7909	24.6992	46.8538	Expressed in all
ENSG00000106546	AHR	46.2283	27.9928	46.6825	Expressed in all
ENSG00000055609	KMT2C	45.5347	13.7234	46.5358	Expressed in all
ENSG00000133112	TPT1	48.8127	28.7857	46.5165	Expressed in all
ENSG00000111897	SERINC1	51.0388	12.1945	46.4421	Expressed in all
ENSG00000135404	CD63	44.9223	13.959	46.2437	Expressed in all
ENSG00000158615	PPP1R15B	39.3343	18.1369	45.5622	Expressed in all
ENSG00000102755	FLT1	47.6832	15.2445	45.5257	Tissue enriched	placenta
ENSG00000092820	EZR	35.2928	15.8962	45.3817	Expressed in all
ENSG00000162817	C1orf115	45.7439	17.8228	45.3259	Mixed
ENSG00000169504	CLIC4	41.8416	13.3509	45.1157	Expressed in all
ENSG00000049860	HEXB	42.6145	10.7794	45.0222	Expressed in all
ENSG00000142534	RPS11	49.7542	21.4452	44.9239	Expressed in all
ENSG00000063177	RPL18	45.0555	19.8336	44.8111	Expressed in all
ENSG00000143384	MCL1	47.2722	6.07684	44.7155	Expressed in all
ENSG00000147571	CRH	46.1032	49.1263	44.611	Tissue enriched	placenta
ENSG00000180596	HIST1H2BC	49.9638	20.3449	44.6061	Mixed
ENSG00000143878	RHOB	48.8308	17.0956	44.2629	Expressed in all
ENSG00000130066	SAT1	59.0697	28.6758	44.0307	Expressed in all
ENSG00000118705	RPN2	40.9286	11.2948	44.0193	Expressed in all
ENSG00000134294	SLC38A2	42.9497	12.115	43.9806	Expressed in all
ENSG00000155096	AZIN1	48.184	20.7343	43.874	Expressed in all
ENSG00000172493	AFF1	38.7081	22.3905	43.6598	Expressed in all
ENSG00000125304	TM9SF2	48.8053	15.9604	43.6011	Expressed in all
ENSG00000166147	FBN1	46.9614	18.5826	43.1831	Expressed in all
ENSG00000117289	TXNIP	51.4734	31.92	41.9522	Expressed in all
ENSG00000164733	CTSB	47.0029	25.684	41.8729	Expressed in all
ENSG00000162704	ARPC5	48.2137	16.2157	41.8201	Expressed in all
ENSG00000112306	RPS12	45.139	18.9656	41.7942	Expressed in all
ENSG00000108244	KRT23	44.7447	15.7955	41.755	Group enriched	placenta;salivary gland;skin;testis
ENSG00000100201	DDX17	40.2415	5.02819	41.4241	Expressed in all
ENSG00000068697	LAPTM4A	41.5892	18.0739	40.7555	Expressed in all
ENSG00000231924	PSG1	45.9588	38.3548	40.6286	Tissue enriched	placenta
ENSG00000084207	GSTP1	41.2779	19.8364	39.8149	Expressed in all
ENSG00000124693	HIST1H3B	65.0247	51.3172	39.7243	Tissue enriched	bone marrow: 2.3
ENSG00000172216	CEBPB	41.6159	16.0965	39.5619	Expressed in all
ENSG00000142694	EVA1B	38.1179	16.6074	39.4708	Mixed
ENSG00000172331	BPGM	37.9688	21.6146	39.4378	Expressed in all
ENSG00000174444	RPL4	44.7903	15.1773	39.3582	Expressed in all
ENSG00000135048	TMEM2	40.2007	15.9964	39.1011	Expressed in all
ENSG00000104723	TUSC3	37.7223	14.9947	39.0144	Tissue enhanced	placenta
ENSG00000184260	HIST2H2AC	39.4142	19.2504	38.7677	Tissue enhanced	bone marrow
ENSG00000143761	ARF1	40.0115	10.5631	38.5684	Expressed in all
ENSG00000100650	SRSF5	38.3539	7.38132	38.5519	Expressed in all
ENSG00000135047	CTSL	42.0866	10.0548	38.3216	Expressed in all
ENSG00000107854	TNKS2	34.3863	11.8446	38.1873	Expressed in all
ENSG00000161638	ITGA5	36.3836	16.195	38.1564	Expressed in all
ENSG00000072422	RHOBTB1	37.1827	15.2665	38.1232	Expressed in all
ENSG00000003436	TFPI	36.6866	25.096	37.9669	Expressed in all
ENSG00000164300	SERINC5	35.7587	17.0909	37.8224	Expressed in all
ENSG00000161960	EIF4A1	36.3666	9.49287	37.6149	Expressed in all
ENSG00000213639	PPP1CB	34.2873	8.73733	37.5755	Expressed in all
ENSG00000135535	CD164	37.99	18.1375	37.5107	Expressed in all
ENSG00000168274	HIST1H2AE	34.818	14.4868	37.2544	Tissue enhanced	prostate
ENSG00000135549	PKIB	34.0224	16.3014	37.2261	Tissue enhanced	colon;placenta;rectum
ENSG00000108298	RPL19	40.3135	16.9945	37.1568	Expressed in all
ENSG00000106484	MEST	48.9929	34.5847	37.0699	Tissue enriched	placenta
ENSG00000166145	SPINT1	38.6905	16.8917	36.9684	Mixed
ENSG00000138448	ITGAV	37.5314	8.42272	36.9389	Expressed in all
ENSG00000119630	PGF	46.5564	29.6402	36.8455	Tissue enhanced	placenta;thyroid gland
ENSG00000216490	IFI30	42.4326	28.0143	36.7995	Expressed in all
ENSG00000118680	MYL12B	34.6569	10.487	36.7875	Expressed in all
ENSG00000140459	CYP11A1	32.0861	18.2769	36.7839	Group enriched	adrenal gland;placenta
ENSG00000108256	NUFIP2	36.5231	5.89762	36.6855	Expressed in all
ENSG00000113369	ARRDC3	38.7557	10.535	36.6634	Expressed in all
ENSG00000134884	ARGLU1	36.5744	6.77475	36.3954	Expressed in all
ENSG00000213462	ERV3-1	41.0322	22.1195	36.3712	Mixed
ENSG00000164692	COL1A2	54.8625	47.4376	36.3477	Expressed in all
ENSG00000150991	UBC	40.2637	18.1047	36.1155	Expressed in all
ENSG00000170965	PLAC1	34.6772	24.8835	35.9622	Tissue enriched	placenta
ENSG00000185022	MAFF	30.7805	17.6292	35.9462	Mixed
ENSG00000030582	GRN	44.3719	25.53	35.9209	Expressed in all
ENSG00000096384	HSP90AB1	41.0894	13.8034	35.6459	Expressed in all
ENSG00000110321	EIF4G2	37.2985	7.50348	35.6326	Expressed in all
ENSG00000257315	ZBED6	32.2716	8.92758	35.3518	Mixed
ENSG00000148926	ADM	51.6346	35.3766	35.2062	Expressed in all
ENSG00000185559	DLK1	46.9096	48.4671	35.192	Group enriched	adrenal gland;placenta
ENSG00000154930	ACSS1	40.5859	21.7514	35.1446	Expressed in all
ENSG00000164111	ANXA5	33.5538	10.9143	34.9282	Expressed in all
NA - no data available in Protein Atlas v 12
a - Tissue specificity of expression was extracted from RNA-Seq data for 27 tissues from Protein Atlas v 12.
