# Supplementary material for: Extensive shift in placental transcriptome profile in preeclampsia and placental origin of adverse pregnancy outcomes
Source: Sci Rep. 2015 Aug 13;5:13336. doi: 10.1038/srep13336 (PMC4542630; doi:10.1038/srep13336)
Supplement: Supplementary Data S2 [file srep13336-s3.xls]

## Sheet: Delivery specific variabes
Supplementary Data S2. Genes reaching statistical significance (FDR<0.1) in differential expression analysis of potential confounding variables implemented in DESeq. The analysis results are presented for delivery specific variables (delivery mode, labor), infant and placenta variables (birth weight, gestational age, placenta weight and infant gender). For the same genes, also test results implem…
(A) Delivery mode (vaginal/C-section)
	DESeq			DESeq2
gene	Log2FoldChangeb	p value	FDR	Log2FoldChangeb	lfcSEc	p value	FDR
ZBTB16	-1.75649	4.35652e-13	1.58436e-09	-0.984928	0.121136	4.26696e-16	6.20757e-12
KLF9	-1.31386	1.49003e-08	4.33509e-05	-0.748091	0.120909	6.12362e-10	2.22716e-06
APOLD1	-1.46384	5.68807e-08	0.000137907	-0.825491	0.121077	9.23875e-12	4.48018e-08
FKBP5	-1.77279	2.06546e-07	0.000429232	-0.836713	0.121851	6.57104e-12	4.48018e-08
TSC22D3	-1.03111	3.07006e-07	0.000558253	-0.611159	0.120006	3.52969e-07	0.000510889
ID4	-0.794244	2.07166e-06	0.00334849	-0.562156	0.111119	4.2141e-07	0.000510889
BMP2	-1.4213	4.49925e-06	0.00654505	-0.698403	0.122113	1.06937e-08	3.11144e-05
FAM107A	-1.41357	8.35465e-06	0.0110486	-0.675759	0.12203	3.06527e-08	7.43227e-05
MAP1B	-1.09364	1.03481e-05	0.0116939	-0.557164	0.122097	5.03574e-06	0.00385579
THBS1	-1.04973	1.04504e-05	0.0116939	-0.625156	0.119873	1.83649e-07	0.000333965
IL18R1	-1.08801	2.52861e-05	0.026274	-0.525551	0.122057	1.66383e-05	0.00788081
LDB3	-1.01803	3.50535e-05	0.0339949	-0.60919	0.11973	3.61769e-07	0.000510889
PER1	-0.889607	4.03097e-05	0.0366491	-0.539597	0.119329	6.12808e-06	0.00405233
NIPA1	0.679695	5.16256e-05	0.0441764	0.480798	0.110988	1.47769e-05	0.00754816
MYC	-0.798834	5.67838e-05	0.0452558	-0.506456	0.117678	1.6793e-05	0.00788081
CEBPD	-0.604931	5.91091e-05	0.0452558	-0.44263	0.108264	4.34262e-05	0.0164254
DDIT4	-1.55532	6.42298e-05	0.0465587	-0.566933	0.120523	2.55182e-06	0.00232025
GADD45B	-0.743258	6.7212e-05	0.0465587	-0.524919	0.111274	2.38911e-06	0.00231712
DGKG	-0.916749	9.06379e-05	0.0570001	-0.550078	0.119663	4.28816e-06	0.00346579
SDPR	-0.658159	9.32676e-05	0.0570001	-0.462602	0.111666	3.43199e-05	0.0141203
RP11-381O7.3	-0.718915	9.40401e-05	0.0570001	-0.500053	0.112422	8.66662e-06	0.00525342
IGSF8	-0.586433	0.000114888	0.0642798	-0.422619	0.109622	0.000115617	0.0275736
KCNK3	-0.988535	0.000138302	0.0745142	-0.537011	0.12166	1.01464e-05	0.00567731
SLC41A2	0.844992	0.000166159	0.0863257	0.459219	0.12159	0.000158859	0.0330155
PITPNC1	-0.733481	0.000181761	0.0900297	-0.460469	0.118094	9.65211e-05	0.0255307
EVA1C	-0.787688	0.000185667	0.0900297	-0.533709	0.114159	2.93771e-06	0.00251399
IRAK3	-0.672102	0.000192879	0.0905098	-0.458718	0.113729	5.49648e-05	0.0178099
(B) Labor (labor initiated/not initiated) - positive log2(fold change) indicates elevated expression if labor not initiated
	DESeq			DESeq2
gene	Log2FoldChanged	p value	FDR	Log2FoldChanged	lfcSEc	p value	FDR
ZBTB16	-1.79209	4.03211e-12	1.46638e-08	-0.266999	0.169304	0.114788	0.999786
KLF9	-1.304	9.00298e-08	0.000261933	-0.319423	0.169329	0.0592401	0.999786
APOLD1	-1.48224	1.31907e-07	0.000319807	-0.323157	0.169601	0.0567291	0.999786
TSC22D3	-1.05453	2.97934e-07	0.00061915	-0.253995	0.172925	0.141883	0.999786
FKBP5	-1.74481	1.32433e-06	0.00240813	-0.203844	0.159716	0.201851	0.999786
JPH2	-1.04501	2.60383e-06	0.00420866	-0.225425	0.174688	0.196897	0.999786
ID4	-0.771798	4.90056e-06	0.00712885	-0.327609	0.179168	0.0674739	0.999786
BMP2	-1.44331	6.52425e-06	0.00862803	-0.262647	0.160692	0.102159	0.999786
MAP1B	-1.10928	1.25601e-05	0.0152259	-0.117436	0.163762	0.473304	0.999786
CEBPD	-0.639017	2.52184e-05	0.0279004	-0.0523595	0.178804	0.769651	0.999786
IL18R1	-1.10827	2.68513e-05	0.0279004	-0.303413	0.159982	0.0578887	0.999786
IGSF8	-0.640847	2.93148e-05	0.0284295	-0.0965563	0.179143	0.589895	0.999786
THBS1	-1.00542	5.28384e-05	0.04804	-0.170393	0.171982	0.3218	0.999786
FAM43A	-0.804411	6.15427e-05	0.0503083	-0.11475	0.17854	0.520409	0.999786
PADI2	-1.03643	6.41804e-05	0.0503083	-0.169405	0.164798	0.303974	NA
PER1	-0.88585	6.57083e-05	0.0503083	-0.230939	0.1736	0.183421	0.999786
ATOH8	-1.23958	7.16871e-05	0.0521416	-0.127216	0.148136	0.390463	NA
GADD45B	-0.746633	8.2655e-05	0.0556667	-0.332796	0.179296	0.0634355	0.999786
DDIT4	-1.57854	8.41869e-05	0.0556667	-0.119715	0.146649	0.414307	0.999786
PITPNC1	-0.769064	0.000102046	0.0645419	-0.311631	0.176059	0.0767211	0.999786
TMEM132C	-1.92358	0.000115235	0.069847	-0.0769649	0.114064	0.499832	NA
PREX1	-0.592274	0.00014174	0.0824756	-0.300564	0.1794	0.0938584	0.999786
MYC	-0.773374	0.000157393	0.0880612	-0.314129	0.175563	0.0735728	0.999786
FAM107A	-1.27384	0.000167969	0.0904979	0.0206869	0.158216	0.895973	0.999786
QRSL1P1	0.719488	0.000184576	0.0933351	0.309644	0.173106	0.0736546	0.999786
HPCAL1	-0.823134	0.000186067	0.0933351	-0.197391	0.177133	0.265122	0.999786
MCF2L	-1.13878	0.000196223	0.095027	-0.0359912	0.161715	0.823879	0.999786
LDB3	-0.923253	0.000202505	0.095027	-0.100089	0.171089	0.558538	NA
a - http://biit.cs.ut.ee/gprofiler/
b - positive log2(fold change) indicates elevated expression in cases of C-section; negative log2(fold change) indicates elevated expression in vaginal delivery
c - Standard error for log2(FoldChange)
d - positive log2(fold change) indicates elevated expression if labor not initiated; negative log2(fold change) indicates elevated expression if labor initated

## Sheet: Infant and placenta variables
Supplementary Data S2. Genes reaching statistical significance (FDR<0.1) in differential expression analysis of potential confounding variables implemented in DESeq. The analysis results are presented for delivery specific variables (delivery mode, labor), infant and placenta variables (birth weight, gestational age, placenta weight and infant gender). For the same genes, also test results implem…
(C) Infant gender
	DESeq			DESeq2
gene	Log2FoldChangeb	p value	FDR	Log2FoldChangeb	lfcSEc	p value	FDR
KDM5D	7.37574	0	0	6.28482	0.0869332	0	0
DDX3Y	7.43359	0	0	5.26085	0.114148	0	0
ZFY	7.49667	0	0	4.54409	0.122913	3.48001e-299	7.23246e-296
PCDH11Y	6.32185	0	0	3.01389	0.130549	6.35358e-118	8.40289e-115
PRKY	5.82974	0	0	3.38432	0.126424	7.31123e-158	1.06364e-154
USP9Y	6.5904	0	0	4.88532	0.111708	0	0
RPS4Y1	9.48231	0	0	4.98321	0.121692	0	0
TXLNG2P	8.50308	0	0	2.11648	0.130296	2.47779e-59	3.00391e-56
UTY	7.80176	0	0	5.02701	0.120433	0	0
EIF1AY	4.41675	0	0	3.10626	0.115519	2.91014e-159	4.70407e-156
PSMA6P1	2.54693	0	0	1.78299	0.119791	4.17514e-50	4.67231e-47
XIST	-4.97219	0	0	-0.889157	0.116258	2.03945e-14	1.64833e-11
LINC00278	8.32528	0	0	3.77717	0.125416	2.89059e-199	5.25653e-196
TTTY15	6.13418	0	0	4.73938	0.104531	0	0
HDHD1	-0.927053	5.49159e-09	4.20453e-06	-0.765009	0.099755	1.73506e-14	1.4848e-11
CD99	0.91496	2.23293e-08	1.62412e-05	0.674148	0.115928	6.05481e-09	4.00388e-06
KDM6A	-0.817206	4.55173e-08	3.15305e-05	-0.704266	0.09072	8.2892e-15	8.03942e-12
GYG2P1	1.39264	2.38657e-07	0.000157807	0.945392	0.122825	1.39213e-14	1.2658e-11
KDM5C	-0.661015	5.50249e-06	0.0034802	-0.548117	0.0989589	3.04486e-08	1.8457e-05
STS	-0.930637	6.81448e-05	0.0396521	-0.501364	0.131101	0.000131164	0.0648009
(D) Placenta weight
	DESeq			DESeq2
gene	Log2FoldChanged	p value	FDR	Log2FoldChanged	lfcSEc	p value	FDR
LEP	-3.31057	1.45106e-07	0.000527715	-0.251214	0.0659478	0.000139373	0.0494536
HTRA4	-1.83349	3.04241e-06	0.00868499	-0.481669	0.0930263	2.24555e-07	0.000544471
TET3	-0.720063	3.58218e-06	0.00868499	-0.453009	0.0979885	3.78076e-06	0.00423096
RP11-465K1.2	-2.20456	1.08994e-05	0.0226504	-0.504425	0.0902944	2.31755e-08	0.000168579
PLIN2	-1.00523	1.72548e-05	0.0313757	-0.390402	0.0990686	8.1237e-05	0.0367739
SH3BP5	-0.846629	2.17039e-05	0.0350807	-0.46369	0.100974	4.38711e-06	0.0044048
ARHGEF4	-1.36991	3.30983e-05	0.0416505	-0.512454	0.0985487	1.9928e-07	0.000544471
KRT19	-0.603812	3.32392e-05	0.0416505	-0.37009	0.0988196	0.000180313	0.0579691
QPCT	-1.38745	3.48775e-05	0.0416505	-0.447969	0.0955094	2.72789e-06	0.00396853
MID1	-0.651877	3.80443e-05	0.0416505	-0.471566	0.0907594	2.03856e-07	0.000544471
WDR86	-1.0343	4.00843e-05	0.0416505	-0.467551	0.10106	3.71947e-06	0.00423096
LYN	-0.666233	4.92272e-05	0.0449125	-0.385027	0.100201	0.000121759	0.0454191
WDR86-AS1	-1.70554	4.93984e-05	0.0449125	-0.399683	0.0874596	4.87904e-06	0.00443627
C8orf58	-0.714472	8.48729e-05	0.0726263	-0.459729	0.0971942	2.24514e-06	0.00362914
SASH1	-0.586412	9.34019e-05	0.074987	-0.389626	0.0957988	4.75968e-05	0.0256458
MLPH	-0.863525	9.79414e-05	0.074987	-0.364779	0.100324	0.000276874	0.0671328
(E) Birth weight
	DESeq			DESeq2
gene	Log2FoldChangee	p value	FDR	Log2FoldChangee	lfcSEc	p value	FDR
SASH1	-0.71253	1.04198e-06	0.00378943	-0.561839	0.102468	4.17948e-08	0.000202677
NRIP1	-0.766575	6.87841e-06	0.020012	-0.550403	0.112893	1.08579e-06	0.00131633
ARNT2	-0.995886	1.62237e-05	0.0393344	-0.572315	0.12401	3.9298e-06	0.00238211
RP11-465K1.2	-2.08086	3.97657e-05	0.0750109	-0.612561	0.119365	2.86925e-07	0.000834837
TRIM14	-1.0565	4.12516e-05	0.0750109	-0.59874	0.124305	1.45943e-06	0.00163321
LEP	-2.60753	4.71613e-05	0.0762284	-0.235411	0.0900371	0.00893336	0.23147
AFAP1	-0.944809	5.75484e-05	0.0837157	-0.567242	0.122874	3.90343e-06	0.00238211
LEPREL1	0.855399	6.75451e-05	0.0893253	0.543976	0.120695	6.57387e-06	0.00318789
CTD-2383M3.1	0.951574	8.4062e-05	0.0985417	0.416955	0.124637	0.000821778	0.0577547
ARHGAP42	0.659469	8.80623e-05	0.0985417	0.421525	0.120498	0.000468403	0.0412989
(F) Gestational age
	DESeq			DESeq2
gene	Log2FoldChangef	p value	FDR	Log2FoldChangef	lfcSEc	p value	FDR
SASH1	-0.652709	7.47599e-06	0.0271883	-0.479588	0.100813	1.9631e-06	0.00571185
LEP	-2.72866	1.91639e-05	0.0557555	-0.217392	0.0771988	0.00486262	0.251141
NRIP1	-0.733208	2.48181e-05	0.0601716	-0.489744	0.107536	5.25755e-06	0.0102832
AF127577.11	-1.22338	3.65285e-05	0.0759115	-0.56397	0.113954	7.45627e-07	0.0036158
a - http://biit.cs.ut.ee/gprofiler/
b - positive log2(fold change) indicates elevated expression in male placentas; negative log2(fold change) indicates elevated expression in female placentas
c - Standard error for log2(FoldChange)
d - positive log2(fold change) indicates elevated expression in heavier placentas; negative log2(fold change) indicates elevated expression in lighter placentas
e - positive log2(fold change) indicates elevated expression in placentas of heavier newborns; negative log2(fold change) indicates elevated expression in placentas of lighter newborns
f - positive log2(fold change) indicates elevated expression in cases of older gestational age; negative log2(fold change) indicates elevated expression in cases of younger gestational age

## Sheet: Pathways (gProfiler)
Supplementary Data S2. Genes reaching statistical significance (FDR<0.1) in differential expression analysis of potential confounding variables implemented in DESeq. The analysis results are presented for delivery specific variables (delivery mode, labor), infant and placenta variables (birth weight, gestational age, placenta weight and infant gender). For the same genes, also test results implem…
(G) Gene enrichment analysis in biological pathways implemented in gProfiler.
Delivery mode
Category ID	Category type	Category name	FDR	N genes in category	N genes in query	N common genes	% genes category	Common genes
KEGG:04350	KEGG pathway	TGF-beta signaling pathway	0.000381	80	27	4	5	ID4,BMP2,THBS1,MYC
GO:0001666	Biological process	response to hypoxia	0.0318	240	27	5	2.08333	APOLD1,BMP2,THBS1,DDIT4,KCNK3
GO:0036293	Biological process	response to decreased oxygen levels	0.0345	244	27	5	2.04918	APOLD1,BMP2,THBS1,DDIT4,KCNK3
GO:0070482	Biological process	response to oxygen levels	0.0426	255	27	5	1.96078	APOLD1,BMP2,THBS1,DDIT4,KCNK3
GO:0010605	Biological process	negative regulation of macromolecule metabolic process	0.0475	1573	27	10	0.635728	ZBTB16,TSC22D3,ID4,BMP2,THBS1,PER1,MYC,DDIT4,GADD45B,IRAK3
Labor
Category ID	Category type	Category name	FDR	N genes in category	N genes in query	N common genes	% genes category	Common genes
KEGG:04350	KEGG pathway	TGF-beta signaling pathway	0.000257	80	28	4	5	ID4,BMP2,THBS1,MYC
GO:2000026	Biological process	regulation of multicellular organismal development	0.00851	1295	28	10	0.772201	ZBTB16,APOLD1,TSC22D3,JPH2,ID4,BMP2,MAP1B,THBS1,PREX1,MYC
GO:0051239	Biological process	regulation of multicellular organismal process	0.011	2037	28	12	0.589102	ZBTB16,APOLD1,TSC22D3,JPH2,ID4,BMP2,MAP1B,IL18R1,THBS1,PER1,PREX1,MYC
GO:0007275	Biological process	multicellular organismal development	0.0125	4402	28	17	0.386188	ZBTB16,KLF9,APOLD1,TSC22D3,JPH2,ID4,BMP2,MAP1B,IL18R1,IGSF8,THBS1,PADI2,ATOH8,GADD45B,DDIT4,PREX1,MYC
GO:0044767	Biological process	single-organism developmental process	0.0133	4995	28	18	0.36036	ZBTB16,KLF9,APOLD1,TSC22D3,JPH2,ID4,BMP2,MAP1B,IL18R1,IGSF8,THBS1,PADI2,ATOH8,GADD45B,DDIT4,PREX1,MYC,LDB3
GO:0032502	Biological process	developmental process	0.0155	5045	28	18	0.356789	ZBTB16,KLF9,APOLD1,TSC22D3,JPH2,ID4,BMP2,MAP1B,IL18R1,IGSF8,THBS1,PADI2,ATOH8,GADD45B,DDIT4,PREX1,MYC,LDB3
GO:0010942	Biological process	positive regulation of cell death	0.0325	414	28	6	1.44928	ZBTB16,BMP2,THBS1,GADD45B,DDIT4,MCF2L
Infant gender
Category ID	Category type	Category name	FDR	N genes in category	N genes in query	N common genes	% genes category	Common genes
GO:0032452	Molecular function	histone demethylase activity	1.81e-05	31	20	4	12.9032	KDM5D,UTY,KDM6A,KDM5C
GO:0032451	Molecular function	demethylase activity	4.7e-05	39	20	4	10.2564	KDM5D,UTY,KDM6A,KDM5C
GO:0051213	Molecular function	dioxygenase activity	0.00103	83	20	4	4.81928	KDM5D,UTY,KDM6A,KDM5C
GO:0034720	Biological process	histone H3-K4 demethylation	0.0111	5	20	2	40	KDM5D,KDM5C
GO:0032453	Molecular function	histone demethylase activity (H3-K4 specific)	0.0111	5	20	2	40	KDM5D,KDM5C
GO:0016706	Molecular function	oxidoreductase activity, acting on paired donors, with incorporation or reduction of molecular oxygen, 2-oxoglutarate as one donor, and incorporation of one atom each of oxygen into both donors	0.0116	45	20	3	6.66667	KDM5D,UTY,KDM5C
a - http://biit.cs.ut.ee/gprofiler/
Infant gender
Category ID	Category type	Category name	FDR	N genes in category	N genes in query	N common genes	% genes category	Common genes
Placenta weight
Category ID	Category type	Category name	FDR	N genes in category	N genes in query	N common genes	% genes category	Common genes
