# Supplementary material for: Extensive shift in placental transcriptome profile in preeclampsia and placental origin of adverse pregnancy outcomes
Source: Sci Rep. 2015 Aug 13;5:13336. doi: 10.1038/srep13336 (PMC4542630; doi:10.1038/srep13336)
Supplement: Supplementary Data S3 [file srep13336-s4.xls]

## Sheet: PE
Supplementary Data S3. - Top 300 differential expression test results in DESeq and DESeq2 for normal samples compared to PE, GD, SGA, LGA, PE without IUGR and PE with IUGR. Sorted by DESeq P value. Normal samples are used as reference in comparisons i. e. positive log2 fold change means elevated RNA expression in pregnancy complication.
			DESeq				DESeq2
Ensembl ID	Gene	Significanta	Mean expressionb	log2(FoldChange)	p value	FDR	log2(FoldChange)	p value	FDR
ENSG00000108785	HSD17B1P1	+	2691.66	-1.90661	2.72188e-12	3.94101e-08	-0.804955	0.000178871	0.00350456
ENSG00000176387	HSD11B2	+	2975	-1.86187	8.67062e-12	6.2771e-08	-0.907241	2.83811e-05	0.0010377
ENSG00000211895	IGHA1	+	599.476	-1.70776	2.27369e-11	1.09736e-07	-0.958725	8.05984e-06	0.000448878
ENSG00000108786	HSD17B1	+	20098.1	-1.37025	6.83045e-09	2.47245e-05	-0.776976	0.000293418	0.00495152
ENSG00000253701	AL928768.3	+	77.7065	-2.248	2.86698e-08	8.30219e-05	-1.06552	8.77315e-07	9.20481e-05
ENSG00000143382	ADAMTSL4	+	10998.1	-1.26384	6.67908e-08	0.000161177	-0.932611	9.70523e-07	9.89592e-05
ENSG00000109265	KIAA1211	+	246.451	-1.9867	2.96866e-07	0.000614045	-0.841409	9.05198e-05	0.00222897
ENSG00000144452	ABCA12	+	236.117	1.47447	6.41065e-07	0.00116025	1.1855	4.85814e-12	1.17235e-08
ENSG00000253143	RP11-333A23.3	+	70.3711	-2.54271	1.11476e-06	0.00179341	-1.25247	7.47223e-09	3.38095e-06
ENSG00000230937	MIR205HG	+	747.569	1.11862	1.50421e-06	0.00217795	0.894809	2.58709e-07	3.75936e-05
ENSG00000114737	CISH	+	1635.26	-1.02873	2.10313e-06	0.0027683	-0.62986	0.0028442	0.0240356
ENSG00000258730	ITPK1-AS1	+	255.76	-1.31381	3.19379e-06	0.00385357	-0.893392	9.73279e-06	0.00052193
ENSG00000125895	TMEM74B	+	345.195	-1.49857	3.95988e-06	0.00436385	-0.895529	2.45721e-05	0.000948744
ENSG00000151151	IPMK	+	786.659	1.17371	4.21948e-06	0.00436385	0.964308	5.86997e-09	2.83304e-06
ENSG00000089351	GRAMD1A	+	511.456	-1.23885	4.84681e-06	0.00467846	-1.07267	2.95109e-13	1.49313e-09
ENSG00000253284	RP11-282K24.3	+	567.103	1.18755	5.5795e-06	0.0050491	0.965831	1.05958e-08	4.64901e-06
ENSG00000211890	IGHA2	+	76.4962	-1.74571	6.10757e-06	0.00517842	-1.14258	2.73362e-08	8.42131e-06
ENSG00000148671	C10orf116	+	153.527	-1.85251	6.48707e-06	0.00517842	-1.16797	2.20701e-08	7.23008e-06
ENSG00000174697	LEP	+	3312.52	3.84369	7.17553e-06	0.00517842	0.586509	0.00115812	0.012879
ENSG00000068308	OTUD5	+	1328.95	-1.24598	7.63143e-06	0.00517842	-1.00178	5.5776e-09	2.78476e-06
ENSG00000164488	DACT2	+	6258.67	-1.03484	7.77064e-06	0.00517842	-0.750336	0.000104536	0.00247316
ENSG00000001617	SEMA3F	+	1815.94	-1.05733	8.43237e-06	0.00517842	-0.861859	3.00314e-07	4.10212e-05
ENSG00000108813	DLX4	+	239.84	-1.25947	8.65196e-06	0.00517842	-0.883416	8.38761e-06	0.000460016
ENSG00000187045	TMPRSS6	+	156.848	-1.29888	8.67725e-06	0.00517842	-0.818558	9.15363e-05	0.00224256
ENSG00000125434	SLC25A35	+	282.142	-1.1715	9.16677e-06	0.00517842	-0.644964	0.00276886	0.0236661
ENSG00000181381	DDX60L	+	3727	0.968957	9.61195e-06	0.00517842	0.809467	4.81377e-07	5.85702e-05
ENSG00000063169	GLTSCR1	+	322.224	-1.24447	9.65655e-06	0.00517842	-0.953178	1.95995e-07	3.18855e-05
ENSG00000158555	GDPD5	+	8336.57	-1.03506	1.01136e-05	0.00522981	-0.657144	0.00162597	0.016386
ENSG00000109089	CDR2L	+	793.758	-1.0853	1.11567e-05	0.00547287	-0.817814	1.18952e-05	0.000595952
ENSG00000258839	MC1R	+	338.066	-1.47482	1.13642e-05	0.00547287	-0.802081	0.000200735	0.00377461
ENSG00000129925	TMEM8A	+	3465.91	-0.980741	1.17176e-05	0.00547287	-0.828565	1.31385e-07	2.40801e-05
ENSG00000119535	CSF3R	+	23472.8	-1.06989	1.22431e-05	0.0055396	-0.739406	0.000219953	0.00403127
ENSG00000143369	ECM1	+	868.524	-1.71828	1.28717e-05	0.00564754	-0.82182	0.000148648	0.00310125
ENSG00000181045	SLC26A11	+	748.207	-1.06773	1.641e-05	0.00698823	-0.869763	2.44819e-07	3.61707e-05
ENSG00000174996	KLC2	+	692.526	-1.07078	1.84561e-05	0.00763503	-0.899311	1.58489e-08	5.73692e-06
ENSG00000017373	SRCIN1	+	331.62	-1.08398	1.95377e-05	0.00785794	-0.582938	0.00697197	0.0438329
ENSG00000107738	C10orf54	+	6163.55	-0.964919	2.10502e-05	0.00823747	-0.714128	0.000171001	0.00339633
ENSG00000099365	STX1B	+	121.099	-1.54756	2.25827e-05	0.00849428	-1.04776	2.28969e-07	3.52685e-05
ENSG00000168056	LTBP3	+	2763.52	-1.03129	2.28798e-05	0.00849428	-0.849726	2.59642e-07	3.75936e-05
ENSG00000164620	RELL2	+	464.421	-1.02933	2.56597e-05	0.00928817	-0.697809	0.000570872	0.00779043
ENSG00000132005	RFX1	+	475.669	-1.14868	2.83188e-05	0.0100007	-0.921012	8.96802e-08	2.02486e-05
ENSG00000241878	PISD	+	4456.84	-0.91915	3.53248e-05	0.011915	-0.74712	9.91756e-06	0.000525971
ENSG00000155380	SLC16A1	+	1966.74	0.969853	3.68893e-05	0.011915	0.845733	5.18989e-09	2.68548e-06
ENSG00000077454	LRCH4	+	947.223	-1.03803	3.74912e-05	0.011915	-0.863457	9.8628e-08	2.06697e-05
ENSG00000172009	THOP1	+	2481.8	-1.32958	3.78585e-05	0.011915	-0.977905	3.04716e-07	4.12335e-05
ENSG00000198327	HIST1H4F	+	371.806	1.06501	3.85314e-05	0.011915	0.899116	1.27613e-08	5.27916e-06
ENSG00000182873	RP11-181G12.2	+	673.513	-1.11717	3.86771e-05	0.011915	-0.684544	0.00117849	0.0130057
ENSG00000179094	PER1	+	608.005	-1.15971	4.00874e-05	0.0120922	-0.84012	1.38195e-05	0.00066256
ENSG00000204060	FOXO6	+	158.725	-1.38698	4.21049e-05	0.0124416	-1	2.36729e-07	3.53361e-05
ENSG00000084764	MAPRE3	+	422.395	-1.12976	4.96791e-05	0.0143861	-0.710256	0.000691008	0.00891617
ENSG00000141744	PNMT	+	88.937	-1.78252	5.33477e-05	0.0148559	-0.944092	1.2519e-05	0.000614452
ENSG00000186174	BCL9L	+	2454.07	-1.01893	5.40941e-05	0.0148559	-0.850157	1.27828e-07	2.40801e-05
ENSG00000167767	KRT80	+	892.25	-1.02408	5.43797e-05	0.0148559	-0.856215	9.14987e-08	2.02486e-05
ENSG00000198517	MAFK	+	6579.58	-0.90195	5.60916e-05	0.0150398	-0.612133	0.00248009	0.0218689
ENSG00000064195	DLX3	+	330.753	-1.1331	5.88232e-05	0.0154821	-0.786991	7.91059e-05	0.00204288
ENSG00000104885	DOT1L	+	1562.06	-0.956186	6.03596e-05	0.0154821	-0.772806	5.92451e-06	0.000364447
ENSG00000188396	TCTEX1D4	+	315.626	-1.1075	6.0949e-05	0.0154821	-0.816206	1.8765e-05	0.000796769
ENSG00000125755	SYMPK	+	4296.94	-0.934257	6.2764e-05	0.0156683	-0.810193	3.6244e-08	1.02898e-05
ENSG00000161847	RAVER1	+	454.118	-1.10117	6.619e-05	0.0162435	-0.931585	2.15034e-09	1.54265e-06
ENSG00000166145	SPINT1	+	7700.28	-0.98833	8.33542e-05	0.0199254	-0.775184	1.35435e-05	0.000655841
ENSG00000100379	KCTD17	+	596.386	-1.07936	8.39458e-05	0.0199254	-0.675172	0.00128109	0.0138839
ENSG00000146083	RNF44	+	424.962	-1.10107	9.0295e-05	0.0208095	-0.843736	3.99103e-06	0.000271296
ENSG00000100321	SYNGR1	+	277.089	-1.28358	9.05448e-05	0.0208095	-0.850324	3.22475e-05	0.00111701
ENSG00000144579	CTDSP1	+	7464.53	-0.87527	9.56674e-05	0.0216432	-0.691121	9.11935e-05	0.00224048
ENSG00000007866	TEAD3	+	3810.17	-0.914225	9.94871e-05	0.0221611	-0.709962	8.3634e-05	0.00212445
ENSG00000126461	SCAF1	+	993.39	-0.973614	0.000103071	0.0224473	-0.820197	2.01846e-07	3.22895e-05
ENSG00000171570	RAB4B-EGLN2	+	4064.69	-0.953142	0.000104003	0.0224473	-0.686434	0.000415783	0.00627096
ENSG00000171298	GAA	+	8505.31	-0.870358	0.000106231	0.0224473	-0.700294	4.58863e-05	0.00142879
ENSG00000229642	AC027119.1	+	166.932	3.04892	0.000106973	0.0224473	0.788338	0.000155484	0.00317974
ENSG00000142694	EVA1B	+	1247.21	-0.914685	0.000108919	0.0225291	-0.69598	0.000166632	0.00333702
ENSG00000204991	SPIRE2	+	5106.77	-1.00886	0.000111052	0.0226468	-0.664301	0.00122086	0.0133814
ENSG00000104853	CLPTM1	+	1223.75	-0.938053	0.000113419	0.0227928	-0.771805	3.1119e-06	0.000229006
ENSG00000256895	C21ORF116	+	526.212	1.30968	0.000115107	0.0227928	0.850132	3.8528e-05	0.00125398
ENSG00000168487	BMP1	+	22614.6	-1.03048	0.000117906	0.0227928	-0.661081	0.00145912	0.0151546
ENSG00000196418	ZNF124	+	568.006	0.922536	0.000118065	0.0227928	0.744096	1.43177e-05	0.000675263
ENSG00000166816	LDHD	+	236.238	-1.17505	0.000127709	0.0243303	-0.791099	9.7995e-05	0.00236085
ENSG00000130479	MAP1S	+	606.492	-0.981666	0.000131708	0.0247663	-0.7609	2.59359e-05	0.000983052
ENSG00000197150	ABCB8	+	1524.1	-0.923053	0.000143036	0.0262863	-0.801944	4.26038e-08	1.16389e-05
ENSG00000152268	SPON1	+	828.565	-0.818372	0.000144874	0.0262863	-0.613015	0.00112602	0.0126581
ENSG00000159714	ZDHHC1	-	565.804	-1.07273	0.000145238	0.0262863	-0.548341	0.0113741	0.0606132
ENSG00000172830	SSH3	+	1604.73	-0.8917	0.000157431	0.0280575	-0.720645	2.42564e-05	0.000941491
ENSG00000231201	AF127577.11	+	110.861	1.58875	0.000159669	0.0280575	0.890304	3.38933e-05	0.00115468
ENSG00000258947	TUBB3	+	120.002	-1.35596	0.000160838	0.0280575	-0.789636	0.000216778	0.00398316
ENSG00000169314	C22orf15	+	80.1639	-1.2875	0.000167415	0.0285493	-0.603188	0.00530948	0.036459
ENSG00000148341	SH3GLB2	+	6508.39	-0.855109	0.000167601	0.0285493	-0.715726	7.80768e-06	0.000441591
ENSG00000130827	PLXNA3	+	1381.26	-0.895225	0.000175872	0.0296099	-0.712428	4.55043e-05	0.00142302
ENSG00000248295	CTC-555I19.1	+	546.753	1.93792	0.00018198	0.030286	0.955353	6.82993e-06	0.000403163
ENSG00000167615	LENG8	+	5416.84	-0.897442	0.000185197	0.0304713	-0.783197	5.82946e-08	1.48079e-05
ENSG00000225614	ZNF469	-	1846.2	-2.02448	0.000188273	0.0306292	-0.475114	0.0144453	0.071044
ENSG00000234805	AC090505.5	+	77.4667	-1.74442	0.000192602	0.0307006	-0.933863	1.54129e-05	0.000701744
ENSG00000146826	C7orf43	+	1266.68	-0.954873	0.000192952	0.0307006	-0.65862	0.00101654	0.011822
ENSG00000126705	AHDC1	+	374.091	-1.05524	0.000196682	0.0309539	-0.870304	1.06348e-07	2.10933e-05
ENSG00000116396	KCNC4	+	374.847	-1.35231	0.000199698	0.0310906	-0.747576	0.000517608	0.00727281
ENSG00000167612	ANKRD33	+	817.758	-1.4161	0.00021012	0.0323651	-0.573151	0.00720976	0.0448797
ENSG00000105663	WBP7	+	1241.45	-0.941438	0.000216028	0.0327069	-0.772756	3.22963e-06	0.000236171
ENSG00000177169	ULK1	+	1847.89	-1.17245	0.000216856	0.0327069	-0.863728	5.94029e-06	0.000364447
ENSG00000100599	RIN3	+	838.656	-0.931521	0.000221477	0.0330595	-0.778462	1.2294e-06	0.00011867
ENSG00000109625	CPZ	+	837.327	-0.963309	0.00023102	0.0340014	-0.571943	0.00718667	0.044813
ENSG00000163931	TKT	+	4346.63	-0.864351	0.000232484	0.0340014	-0.781263	9.62316e-10	8.1961e-07
ENSG00000006118	TMEM132A	+	4215.11	-1.06647	0.000236756	0.0341034	-0.761025	0.000101653	0.00242078
ENSG00000167173	C15orf39	+	1394.23	-0.946797	0.000237892	0.0341034	-0.798061	3.95212e-07	4.933e-05
ENSG00000132031	MATN3	+	52.684	-1.6133	0.000249662	0.0354398	-1.03769	5.3068e-07	6.29813e-05
ENSG00000100605	ITPK1	+	1621.8	-0.854104	0.000258772	0.0361395	-0.584801	0.00367451	0.0285578
ENSG00000068120	COASY	+	1471.26	-1.62017	0.000259584	0.0361395	-1.07129	1.67846e-07	2.79338e-05
ENSG00000162522	KIAA1522	+	1693.56	-0.924989	0.000278928	0.0382107	-0.730498	3.47879e-05	0.00117685
ENSG00000148926	ADM	+	6608.78	-0.794617	0.000279738	0.0382107	-0.627576	0.000379986	0.0059187
ENSG00000006016	CRLF1	+	101.636	-1.43644	0.000293332	0.0396183	-0.784857	0.000270736	0.00470022
ENSG00000077942	FBLN1	+	76558.2	-1.33099	0.000297419	0.0396183	-0.778799	0.000261831	0.00460638
ENSG00000141738	GRB7	+	1137.08	-0.907886	0.000298252	0.0396183	-0.722322	3.55297e-05	0.00118805
ENSG00000121570	DPPA4	+	86.9292	1.44331	0.000307297	0.0404487	0.976395	1.37425e-06	0.000126738
ENSG00000065029	ZNF76	+	1581.09	-0.846421	0.000314298	0.0407548	-0.756031	1.7484e-08	6.02738e-06
ENSG00000244300	RP11-475N22.4	+	928.047	-0.935796	0.000315252	0.0407548	-0.640252	0.00147454	0.0152717
ENSG00000140939	NOL3	+	235.434	-1.05071	0.000320852	0.0411116	-0.797025	1.66235e-05	0.000729369
ENSG00000121060	TRIM25	+	9797.35	-0.862607	0.000325488	0.0413398	-0.552969	0.00779659	0.0471567
ENSG00000105576	TNPO2	+	1972.72	-0.86434	0.000344427	0.0431795	-0.756543	1.28363e-07	2.40801e-05
ENSG00000232762	RP4-784A16.4	+	61.8719	-1.34261	0.000345937	0.0431795	-0.721977	0.000834751	0.0101651
ENSG00000134253	TRIM45	+	469.255	-1.05448	0.000360429	0.0446039	-0.779885	4.10419e-05	0.00130675
ENSG00000215223	CYP51P3	+	66.0253	1.47262	0.000364296	0.0447003	0.948934	4.4279e-06	0.000292747
ENSG00000182492	BGN	+	3809.26	-0.953382	0.000374684	0.0455886	-0.690132	0.000366135	0.00574352
ENSG00000148334	PTGES2	+	1038.24	-0.85382	0.000390024	0.0470596	-0.777406	3.9392e-10	3.56473e-07
ENSG00000132470	ITGB4	+	14962.3	-0.922379	0.000397524	0.0475682	-0.764677	2.76067e-06	0.000217507
ENSG00000166689	PLEKHA7	+	3056.52	-0.840439	0.000401864	0.0476934	-0.669811	0.000121704	0.00272965
ENSG00000178719	GRINA	+	778.69	-0.923989	0.000409988	0.0482619	-0.772003	1.44754e-06	0.000131817
ENSG00000132510	KDM6B	+	1287.61	-0.922723	0.000419104	0.0486855	-0.739989	1.779e-05	0.000766609
ENSG00000172901	AQPEP	+	9037.75	1.41423	0.000420311	0.0486855	0.821849	0.000119417	0.00269321
ENSG00000180530	NRIP1	+	4123.53	1.0459	0.000436442	0.0501527	0.765352	6.64295e-05	0.00185324
ENSG00000198324	FAM109A	+	378.953	-0.997387	0.000443627	0.050577	-0.714254	0.000253903	0.00450522
ENSG00000179862	CITED4	-	224.916	-1.12686	0.000447973	0.0506734	-0.543747	0.0120764	0.0633302
ENSG00000111961	SASH1	+	3656.44	0.835958	0.000461444	0.0517926	0.697833	1.44142e-05	0.000677543
ENSG00000105877	DNAH11	+	757.896	2.31458	0.00050833	0.0566162	0.914764	2.43192e-05	0.000941491
ENSG00000255773	NA	+	533.293	-1.1293	0.00051894	0.0571811	-0.622195	0.00388547	0.0295421
ENSG00000185247	MAGEA11	+	511.206	-1.15304	0.000521388	0.0571811	-0.580849	0.00735735	0.0454661
ENSG00000117408	IPO13	+	679.684	-0.864671	0.000530817	0.0571811	-0.711767	1.70424e-05	0.000738632
ENSG00000154035	C17orf103	+	499.706	-0.962077	0.000531738	0.0571811	-0.762196	1.37408e-05	0.000660975
ENSG00000099834	CDHR5	+	161.099	-1.07629	0.000533148	0.0571811	-0.789068	3.78002e-05	0.00124195
ENSG00000131584	ACAP3	+	2267.96	-0.839306	0.000541355	0.0576344	-0.699866	1.42648e-05	0.000674967
ENSG00000113532	ST8SIA4	+	726.517	0.854702	0.000567709	0.0599389	0.70298	2.20516e-05	0.000879572
ENSG00000158863	FAM160B2	+	1804.06	-0.822911	0.000573369	0.0599389	-0.716933	7.9578e-07	8.47214e-05
ENSG00000106123	EPHB6	-	772.076	-1.14323	0.00057542	0.0599389	-0.479523	0.0251681	0.102506
ENSG00000187678	SPRY4	+	949.348	-0.789243	0.00058081	0.0600682	-0.57135	0.00320197	0.0259758
ENSG00000136488	CSH1	-	50915.3	-1.20758	0.000593596	0.0609552	-0.529754	0.0138859	0.0693288
ENSG00000026036	RTEL1-TNFRSF6B	+	323.882	-0.960543	0.000601416	0.0613233	-0.822123	5.82413e-08	1.48079e-05
ENSG00000087266	SH3BP2	+	3799.85	-0.85413	0.0006119	0.0616656	-0.591233	0.00311403	0.0255312
ENSG00000250479	CHCHD10	+	138.645	-1.08983	0.000615622	0.0616656	-0.698139	0.000785426	0.00973646
ENSG00000188770	OPTC	-	74.4095	-1.20671	0.00061755	0.0616656	-0.431431	0.0383845	0.133985
ENSG00000110047	EHD1	+	2425.85	-0.867147	0.000624536	0.061936	-0.64902	0.000556816	0.00767092
ENSG00000146938	NLGN4X	+	240.961	-2.29015	0.000644498	0.0634809	-0.53862	0.00588943	0.0393145
ENSG00000235162	C12orf75	+	138.997	1.64654	0.000657423	0.0635195	0.992889	2.71446e-06	0.000217141
ENSG00000090020	SLC9A1	+	2040.07	-1.03865	0.000662725	0.0635195	-0.74644	0.000126831	0.00280364
ENSG00000184260	HIST2H2AC	+	510.381	0.844651	0.000666315	0.0635195	0.702429	1.611e-05	0.000715513
ENSG00000141527	CARD14	+	370.235	-0.823864	0.00066643	0.0635195	-0.589023	0.00265323	0.0229213
ENSG00000224997	AL049840.1	+	94.1275	-1.1453	0.000666826	0.0635195	-0.822654	2.65891e-05	0.000998459
ENSG00000119314	PTBP3	+	3110.66	0.76771	0.000679855	0.0643373	0.681124	6.97638e-07	7.71076e-05
ENSG00000241181	AC093734.13	+	459.544	-1.06695	0.000691839	0.0648763	-0.712344	0.000478368	0.00691246
ENSG00000173846	PLK3	+	1377.88	-0.861076	0.000702495	0.0648763	-0.68978	6.60803e-05	0.00185171
ENSG00000168274	HIST1H2AE	+	501.167	0.859592	0.000703089	0.0648763	0.737226	1.25889e-06	0.000119918
ENSG00000176463	SLCO3A1	+	186.97	-1.11104	0.000703472	0.0648763	-0.729276	0.000392087	0.00603939
ENSG00000136856	SLC2A8	+	397.304	-0.932153	0.000710437	0.0651039	-0.839247	6.33903e-11	1.01981e-07
ENSG00000111321	LTBR	+	1020.36	-0.842307	0.000737074	0.0671165	-0.734893	3.62595e-07	4.68751e-05
ENSG00000144061	NPHP1	+	118.545	1.13214	0.00074167	0.0671165	0.77006	0.000136975	0.00296009
ENSG00000134716	CYP2J2	+	440.645	0.979372	0.000755512	0.0679193	0.726014	0.000129469	0.00285313
ENSG00000234771	RP11-395P17.3	+	142.685	-1.02704	0.000759924	0.0679193	-0.82015	2.63186e-06	0.000211704
ENSG00000132849	INADL	+	877.706	1.31291	0.000769489	0.0681797	0.886407	1.23785e-05	0.000611702
ENSG00000116525	TRIM62	+	1348.21	-0.895436	0.000772255	0.0681797	-0.595985	0.00354952	0.0278404
ENSG00000153443	UBALD1	+	234.572	-0.929319	0.000787928	0.0691419	-0.729457	4.42361e-05	0.00139238
ENSG00000198211	TUBB3	+	52.3906	-1.479	0.0007987	0.0696649	-0.618638	0.00390202	0.029599
ENSG00000050820	BCAR1	+	3494.98	-0.813259	0.000823404	0.0712036	-0.71629	3.34357e-07	4.4172e-05
ENSG00000160226	C21orf2	+	185.054	-1.05638	0.000832139	0.0712036	-0.84173	1.17522e-06	0.000114973
ENSG00000154529	CNTNAP3B	+	150.23	1.34975	0.000835893	0.0712036	0.789731	0.00021442	0.00395488
ENSG00000197061	HIST1H4C	+	1234.13	0.761094	0.000837116	0.0712036	0.63627	7.61171e-05	0.00200382
ENSG00000133895	MEN1	+	428.151	-0.896416	0.00084093	0.0712036	-0.74718	3.59352e-06	0.000256308
ENSG00000171631	P2RY6	+	1046.93	-0.759852	0.000846637	0.0712701	-0.60886	0.000437866	0.0065013
ENSG00000011132	APBA3	+	471.284	-0.846362	0.000865475	0.0717865	-0.723915	2.20647e-06	0.000186828
ENSG00000012171	SEMA3B	-	33949.4	-1.06416	0.00086694	0.0717865	-0.448326	0.0364166	0.129139
ENSG00000185262	UBALD2	+	311.063	-0.905329	0.000868673	0.0717865	-0.742142	8.90675e-06	0.000484256
ENSG00000102287	GABRE	-	20460.9	-0.736813	0.000872603	0.0717865	-0.514456	0.00969774	0.0544872
ENSG00000179604	CDC42EP4	+	1758.78	-0.850837	0.000886348	0.0725	-0.726876	1.906e-06	0.000166247
ENSG00000213199	ASIC3	+	54.296	-1.58725	0.000891291	0.0725	-0.951884	6.84979e-06	0.000403163
ENSG00000106266	SNX8	+	998.751	-0.793368	0.000897147	0.0725687	-0.718699	1.55111e-08	5.73692e-06
ENSG00000182511	FES	+	1058.75	-0.857356	0.000904841	0.0727844	-0.682171	9.22605e-05	0.00225268
ENSG00000141579	ZNF750	+	446.047	-0.900947	0.000916944	0.0731037	-0.664843	0.00048017	0.00693159
ENSG00000145335	SNCA	+	322.605	0.987518	0.000922697	0.0731037	0.729898	0.000121787	0.00272965
ENSG00000160352	ZNF714	+	126.98	1.03747	0.000923957	0.0731037	0.698912	0.000590885	0.00799572
ENSG00000076201	PTPN23	+	1983.23	-0.817267	0.000943111	0.0742136	-0.726104	9.76331e-08	2.06697e-05
ENSG00000160741	CRTC2	+	326.811	-0.893777	0.000998464	0.0781446	-0.744158	4.39347e-06	0.000291803
ENSG00000080845	DLGAP4	+	674.069	-0.810897	0.00102771	0.0800014	-0.720488	1.42745e-07	2.5205e-05
ENSG00000114270	COL7A1	+	893.917	-0.851297	0.00104275	0.0807381	-0.711601	8.92991e-06	0.000484256
ENSG00000196700	ZNF512B	+	973.978	-0.856154	0.00105297	0.0810952	-0.750209	1.30409e-07	2.40801e-05
ENSG00000197070	ARRDC1	+	1075.67	-0.79669	0.00108594	0.083192	-0.750592	1.35685e-13	1.49313e-09
ENSG00000114638	UPK1B	+	114.32	1.43893	0.00109583	0.0835083	0.829619	0.000105304	0.00247917
ENSG00000050555	LAMC3	+	1829.51	-0.990747	0.00110909	0.0840763	-0.680365	0.000706411	0.00899572
ENSG00000052126	PLEKHA5	+	1589.13	0.803376	0.00111987	0.0840814	0.728767	6.53102e-09	3.05041e-06
ENSG00000139618	BRCA2	+	686.329	0.815743	0.0011304	0.0840814	0.658409	0.000117992	0.00267776
ENSG00000110934	BIN2	+	398.952	1.37282	0.00113092	0.0840814	0.80077	0.000175395	0.00345047
ENSG00000262877	RP11-1055B8.4	+	70.3506	-1.2507	0.00113239	0.0840814	-0.692561	0.00130224	0.014012
ENSG00000156381	ANKRD9	+	1228.35	-0.822466	0.0011446	0.0841517	-0.574516	0.00385892	0.0293987
ENSG00000030582	GRN	+	12279.5	-0.916026	0.00114519	0.0841517	-0.639339	0.00130756	0.0140461
ENSG00000138162	TACC2	-	43278	-0.776717	0.00115306	0.0841517	-0.482429	0.0217232	0.092727
ENSG00000114812	VIPR1	+	67.1139	-1.26292	0.00115658	0.0841517	-0.800994	0.000123748	0.00276078
ENSG00000198732	SMOC1	+	253.65	-0.919938	0.00116456	0.0843085	-0.655451	0.000840831	0.010222
ENSG00000099875	MKNK2	+	2658.34	-0.967472	0.00120169	0.0865632	-0.700916	0.000292106	0.00494454
ENSG00000186088	PION	+	655.909	1.09359	0.00121756	0.0872727	0.769414	9.92118e-05	0.00237829
ENSG00000167182	SP2	+	206.06	-0.987272	0.00123511	0.0880945	-0.784715	6.80571e-06	0.000403163
ENSG00000213988	ZNF90	+	137.196	1.00282	0.00126361	0.0891441	0.758127	4.8498e-05	0.00147212
ENSG00000167861	HID1	+	1381.69	-0.753262	0.00126631	0.0891441	-0.610577	0.000326602	0.00532531
ENSG00000124731	TREM1	+	72.2729	1.68557	0.0012683	0.0891441	0.92652	1.67524e-05	0.000732803
ENSG00000184305	CCSER1	+	579.797	0.811467	0.00128313	0.0894234	0.648454	0.000189466	0.00364313
ENSG00000161671	EMC10	+	1025.74	-0.807591	0.00128743	0.0894234	-0.723629	4.16709e-08	1.16029e-05
ENSG00000173918	C1QTNF1	+	2353.91	-0.722166	0.0012908	0.0894234	-0.547012	0.00323765	0.0261158
ENSG00000115825	PRKD3	+	1031.74	0.81502	0.00130406	0.0899069	0.641401	0.000296504	0.0049746
ENSG00000067992	PDK3	+	325.701	0.804358	0.00131491	0.0899069	0.620159	0.00069493	0.00893597
ENSG00000242712	Metazoa_SRP	-	477.035	6.91254	0.00131641	0.0899069	0.483351	0.0257355	0.104034
ENSG00000135363	LMO2	+	1039.84	-0.954775	0.00133937	0.0910457	-0.602934	0.0039177	0.0296986
ENSG00000105325	FZR1	+	1389.59	-0.779739	0.00139799	0.0942491	-0.69274	3.76553e-07	4.78255e-05
ENSG00000124155	PIGT	+	611.494	-0.817406	0.00140069	0.0942491	-0.70322	2.79382e-06	0.000217507
ENSG00000182979	MTA1	+	798.296	-0.830919	0.00140775	0.0942491	-0.714952	1.79988e-06	0.000157942
ENSG00000007384	RHBDF1	+	1534.89	-0.776958	0.00141253	0.0942491	-0.660365	1.97781e-05	0.000815859
ENSG00000198355	PIM3	+	2760.07	-0.747802	0.00143226	0.0951269	-0.539068	0.00554825	0.0376091
ENSG00000220205	VAMP2	+	326.993	-0.943328	0.00144594	0.095597	-0.707711	0.000162397	0.00327419
ENSG00000127511	SIN3B	+	6120.77	-0.720236	0.00147343	0.0967039	-0.597216	0.000251148	0.00447483
ENSG00000133519	ZDHHC8P1	+	226.249	-1.29428	0.0014806	0.0967039	-0.877769	1.35985e-05	0.00065631
ENSG00000119986	AVPI1	+	343.851	-0.881692	0.00148272	0.0967039	-0.73711	3.95968e-06	0.000270449
ENSG00000253203	GUSBP3	+	362.265	0.837085	0.00150783	0.0976357	0.730962	4.30629e-07	5.32912e-05
ENSG00000167775	CD320	+	571.381	-1.46298	0.00151049	0.0976357	-0.685644	0.00125477	0.0136658
ENSG00000213398	LCAT	+	380.877	-0.847875	0.0015447	0.0994029	-0.762279	5.19328e-09	2.68548e-06
ENSG00000249464	RP11-93L9.1	-	323.307	1.00315	0.00156811	0.100463	0.750497	6.76381e-05	0.00186539
ENSG00000198918	RPL39	-	205.378	0.949768	0.001589	0.101001	0.714011	0.000133819	0.0029049
ENSG00000161202	DVL3	-	4435.66	-0.759682	0.00159046	0.101001	-0.542653	0.00557154	0.0377493
ENSG00000174903	RAB1B	-	1010.29	-0.778285	0.00162181	0.102542	-0.650858	4.92185e-05	0.00148776
ENSG00000126215	XRCC3	-	1487.02	-0.730846	0.00162943	0.102576	-0.659175	3.47218e-07	4.52916e-05
ENSG00000140564	FURIN	-	34213.2	-1.01746	0.00165008	0.102686	-0.492688	0.0229655	0.0961867
ENSG00000167978	SRRM2	-	5611.29	-0.756132	0.00165744	0.102686	-0.625699	0.000132284	0.00289422
ENSG00000137868	STRA6	-	7857.28	-0.869837	0.00166247	0.102686	-0.452127	0.0367959	0.130166
ENSG00000139998	RAB15	-	1312.01	-0.751818	0.00166895	0.102686	-0.615135	0.000234994	0.00424467
ENSG00000165125	TRPV6	-	23828.3	-0.860279	0.00167533	0.102686	-0.422078	0.0514553	0.16331
ENSG00000125967	NECAB3	-	333.298	-0.82496	0.00168006	0.102686	-0.701929	6.13912e-06	0.000373481
ENSG00000172824	CES4A	-	155.913	-0.98641	0.00168082	0.102686	-0.754263	3.90792e-05	0.00125461
ENSG00000242094	FOXP1-IT1	-	208.555	0.936687	0.00170778	0.103895	0.805106	8.63037e-08	2.01547e-05
ENSG00000181652	ATG9B	-	1596.31	-0.720587	0.00174957	0.105974	-0.555575	0.00228948	0.0207313
ENSG00000172037	LAMB2	-	12071.1	-0.742876	0.00176162	0.105974	-0.625809	7.3856e-05	0.00196574
ENSG00000112787	FBRSL1	-	664.281	-1.03511	0.00176392	0.105974	-0.736831	0.000171506	0.00340168
ENSG00000167548	MLL2	-	5646.78	-0.753539	0.00179716	0.107525	-0.636113	5.17109e-05	0.00153113
ENSG00000196705	ZNF431	-	282.169	0.841813	0.00181742	0.10829	0.67923	7.40882e-05	0.0019683
ENSG00000065717	TLE2	-	520.819	-0.822158	0.0018333	0.108408	-0.688733	1.58997e-05	0.000710529
ENSG00000132561	MATN2	-	1576.07	-1.03811	0.00183438	0.108408	-0.700382	0.000556324	0.00767092
ENSG00000113645	WWC1	-	3107.09	-0.736285	0.00186971	0.110047	-0.501775	0.012945	0.066441
ENSG00000130726	TRIM28	-	5701	-0.746088	0.00189207	0.110573	-0.702525	4.50127e-12	1.17235e-08
ENSG00000176208	ATAD5	-	266.737	0.876741	0.00189393	0.110573	0.697216	6.71746e-05	0.0018597
ENSG00000139718	SETD1B	-	865.563	-0.81281	0.00191316	0.111089	-0.663911	7.2602e-05	0.00194594
ENSG00000049860	HEXB	-	5185.63	0.729419	0.00192431	0.111089	0.609197	0.000151061	0.00312906
ENSG00000166311	SMPD1	-	706.194	-0.78919	0.00192578	0.111089	-0.61637	0.000579726	0.00787416
ENSG00000168101	NUDT16L1	-	245.716	-0.897432	0.0019474	0.111891	-0.798246	3.99224e-09	2.38642e-06
ENSG00000116883	AL591845.1	-	93.2177	-1.05532	0.00196217	0.111916	-0.646359	0.00221662	0.0203138
ENSG00000085872	CHERP	-	319.39	-0.851536	0.00196527	0.111916	-0.723915	2.78053e-06	0.000217507
ENSG00000236725	NA	-	61.32	-3.51159	0.00197559	0.111916	-1.20596	2.24707e-08	7.23008e-06
ENSG00000120913	PDLIM2	-	1852.74	-0.721042	0.0019819	0.111916	-0.503701	0.0113093	0.0604011
ENSG00000237781	RP11-54A4.2	-	156.907	-0.948334	0.00198709	0.111916	-0.763478	9.2871e-06	0.000501746
ENSG00000167549	CORO6	-	5712.01	-0.984867	0.00199422	0.111916	-0.785078	6.58308e-06	0.000395504
ENSG00000162998	FRZB	-	1845.6	-1.49056	0.00200391	0.112026	-0.525847	0.0146219	0.0715479
ENSG00000140859	KIFC3	-	3760.97	-0.717304	0.00204119	0.113156	-0.664131	5.13122e-09	2.68548e-06
ENSG00000085185	BCORL1	-	1513.03	-0.716291	0.00204514	0.113156	-0.577329	0.000761101	0.00952461
ENSG00000197858	GPAA1	-	1393.57	-0.743397	0.00204757	0.113156	-0.621116	0.000111193	0.00255549
ENSG00000125746	EML2	-	1718.85	-0.705394	0.00208481	0.114645	-0.564585	0.00112475	0.0126537
ENSG00000228508	NA	-	146.663	1.21921	0.0020905	0.114645	0.768777	0.00023478	0.00424467
ENSG00000177943	MAMDC4	-	707.926	-0.812293	0.00209828	0.114645	-0.640244	0.00029333	0.00495152
ENSG00000130762	ARHGEF16	-	805.872	-0.802563	0.00211208	0.114966	-0.636876	0.00027771	0.00479204
ENSG00000079432	CIC	-	1758.97	-0.774692	0.0021293	0.115085	-0.625598	0.000247945	0.0044321
ENSG00000184381	PLA2G6	-	659.375	-0.745658	0.00213018	0.115085	-0.628004	7.24261e-05	0.00194556
ENSG00000105063	PPP6R1	-	1371.01	-0.778066	0.00214605	0.115308	-0.712738	2.34397e-09	1.54265e-06
ENSG00000184596	AF207550.1	-	109.913	-1.02218	0.00215023	0.115308	-0.831924	9.8897e-07	0.000100135
ENSG00000213468	RP11-453F18__B.1	-	349.76	0.837335	0.0021903	0.117023	0.740248	8.61892e-08	2.01547e-05
ENSG00000112742	TTK	-	107.972	1.19385	0.00221261	0.117781	0.784094	0.000135469	0.00293632
ENSG00000099821	POLRMT	-	719.192	-0.781501	0.0022497	0.119317	-0.672254	7.60536e-06	0.000435249
ENSG00000131037	EPS8L1	-	9372.34	-0.765725	0.00230202	0.121091	-0.511024	0.0123095	0.064088
ENSG00000102755	FLT1	-	29640.6	1.75422	0.0023057	0.121091	0.989595	1.38571e-07	2.50797e-05
ENSG00000196182	STK40	-	3074.38	-0.698645	0.00230825	0.121091	-0.502568	0.00985065	0.0550686
ENSG00000076864	RAP1GAP	-	1758.88	-1.01988	0.00235162	0.122921	-0.543096	0.0120089	0.0631359
ENSG00000023191	RNH1	-	2651.8	-0.747017	0.0023901	0.124176	-0.674385	1.40636e-07	2.51392e-05
ENSG00000076356	PLXNA2	-	2769.85	-0.73251	0.00240547	0.124176	-0.593103	0.000488172	0.00699739
ENSG00000133619	KRBA1	-	289.606	-0.853307	0.00240641	0.124176	-0.675393	0.000124354	0.00277003
ENSG00000148053	NTRK2	-	108.492	2.06933	0.00241339	0.124176	0.733939	0.000665518	0.00868112
ENSG00000101825	MXRA5	-	453.9	-0.983997	0.00241851	0.124176	-0.562845	0.00864579	0.0504768
ENSG00000185950	IRS2	-	1776.01	-0.730287	0.00244433	0.125058	-0.58306	0.000796791	0.00982686
ENSG00000177303	CASKIN2	-	765.193	-0.787571	0.00246992	0.125609	-0.614244	0.000612364	0.00817935
ENSG00000203879	GDI1	-	860.4	-0.765397	0.0024781	0.125609	-0.675413	1.29974e-06	0.000122957
ENSG00000099889	ARVCF	-	509.092	-0.786754	0.00248113	0.125609	-0.635718	0.000197317	0.0037436
ENSG00000122176	FMOD	-	244.348	-1.51716	0.00250017	0.126132	-0.653622	0.00237389	0.021217
ENSG00000149679	CABLES2	-	146.522	-0.982249	0.0025391	0.127651	-0.755276	3.38667e-05	0.00115468
ENSG00000076604	TRAF4	-	811.816	-0.798837	0.00256704	0.128391	-0.613424	0.000788633	0.00975951
ENSG00000130382	MLLT1	-	4414.91	-1.00966	0.00257155	0.128391	-0.697727	0.000489561	0.00699739
ENSG00000069493	CLEC2D	-	255.437	0.866792	0.00258753	0.128745	0.658075	0.000385706	0.00597926
ENSG00000105443	CYTH2	-	1945.5	-0.719615	0.00260738	0.129289	-0.617455	4.47467e-05	0.00140235
ENSG00000260034	RP11-266L9.2	-	25935.3	-0.814404	0.00263435	0.13018	-0.423634	0.0504106	0.161054
ENSG00000198959	TGM2	-	80864.3	-0.655757	0.00264913	0.130465	-0.447518	0.0265258	0.105891
ENSG00000116604	MEF2D	-	940.234	-0.754339	0.00266264	0.130686	-0.627016	0.000110649	0.0025511
ENSG00000105223	PLD3	-	3107.42	-0.721222	0.00268929	0.131548	-0.615296	5.99849e-05	0.00171306
ENSG00000253168	RP11-326L2.1	-	98.9157	1.18264	0.0027024	0.131744	0.745454	0.000355464	0.00563103
ENSG00000067606	PRKCZ	-	6786.89	-0.623923	0.00275168	0.132943	-0.438065	0.0270911	0.107261
ENSG00000103249	CLCN7	-	1081.44	-0.744934	0.00276246	0.132943	-0.67389	1.11883e-07	2.18912e-05
ENSG00000169495	HTRA4	-	3098.31	1.9635	0.00276402	0.132943	0.587118	0.00650402	0.042041
a - Genes with DESeq FDR<0.1 and DESeq2 FDR<0.05 are considered significantly differentially expressed in this study
b - average expression in tested samples given as normalized read counts

## Sheet: GD
Supplementary Data S3. - Top 300 differential expression test results in DESeq and DESeq2 for normal samples compared to PE, GD, SGA, LGA, PE without IUGR and PE with IUGR. Sorted by DESeq P value. Normal samples are used as reference in comparisons i. e. positive log2 fold change means elevated RNA expression in pregnancy complication.
			DESeq				DESeq2
Ensembl ID	Gene	Significanta	Mean expressionb	log2(FoldChange)	p value	FDR	log2(FoldChange)	p value	FDR
ENSG00000006016	CRLF1	-	94.3839	-1.67772	3.79373e-07	0.00536471	-0.71744	3.43548e-07	NA
ENSG00000109956	B3GAT1	-	51.871	-4.85348	2.5619e-06	0.0181139	-0.419843	4.1143e-05	NA
ENSG00000101846	STS	+	19602.8	0.912163	1.16538e-05	0.054932	0.595125	1.03868e-05	0.00801197
ENSG00000243190	NA	-	82.6631	1.29212	1.70988e-05	0.0604485	0.703543	6.29735e-07	NA
ENSG00000143869	GDF7	-	80.2648	-1.73813	3.73993e-05	0.0816598	-0.610237	7.58233e-06	NA
ENSG00000111913	FAM65B	+	2960.42	0.784232	4.09134e-05	0.0816598	0.512897	0.000142763	0.0247214
ENSG00000225614	ZNF469	-	1735.05	-2.26361	4.28012e-05	0.0816598	-0.196982	0.033155	0.231921
ENSG00000203326	ZNF525	+	1639.18	0.775881	4.61975e-05	0.0816598	0.555818	1.37541e-05	0.00828062
ENSG00000102580	DNAJC3	+	2390.52	0.722051	5.45014e-05	0.0856338	0.528656	2.57542e-05	0.00950107
ENSG00000169710	FASN	-	3701.89	-0.682904	0.000115192	0.162893	-0.554522	5.55682e-07	0.00117874
ENSG00000159840	ZYX	-	660.828	-0.730795	0.000134352	0.172716	-0.595336	6.63555e-08	0.000563026
ENSG00000232973	CYP1B1-AS1	-	152.245	0.953295	0.000214433	0.252692	0.4687	0.000948868	NA
ENSG00000196083	IL1RAP	-	6291.2	0.679794	0.000237596	0.25845	0.475129	0.000259803	0.0334004
ENSG00000256609	RP11-64B16.4	-	235.997	0.940201	0.000473774	0.449573	0.491578	0.000519906	NA
ENSG00000137185	ZSCAN9	-	289.404	1.32041	0.000476882	0.449573	0.603555	1.97475e-05	0.00837787
ENSG00000163288	GABRB1	-	136.11	1.39573	0.000530752	0.461888	0.523244	0.000145589	NA
ENSG00000124260	MAGEA10	-	1377.73	0.65998	0.000599122	0.461888	0.457852	0.00046041	0.0443929
ENSG00000241461	Metazoa_SRP	-	153.982	3.94705	0.000608003	0.461888	0.173348	0.0260558	NA
ENSG00000244710	Metazoa_SRP	-	52.4696	2.00766	0.000644817	0.461888	0.642115	1.63748e-06	NA
ENSG00000068831	RASGRP2	-	162.087	-0.791268	0.00065326	0.461888	-0.434086	0.0021049	NA
ENSG00000226210	ABC7-42389800N19.1	-	349.654	-0.799324	0.000715126	0.481552	-0.483647	0.000482335	0.0445749
ENSG00000121570	DPPA4	-	70.9533	1.0933	0.000855397	0.532953	0.615182	1.19934e-05	NA
ENSG00000213062	AL021068.1	-	210.183	0.801317	0.000881679	0.532953	0.430592	0.00232301	NA
ENSG00000074181	NOTCH3	-	5067.49	-0.558603	0.000935074	0.532953	-0.439113	0.000159528	0.0259615
ENSG00000099783	HNRNPM	-	1497.65	-0.596721	0.000969688	0.532953	-0.482794	1.47655e-05	0.00828062
ENSG00000198771	RCSD1	-	203.12	-0.992755	0.000987192	0.532953	-0.594381	1.90659e-05	NA
ENSG00000127022	CANX	-	20524.6	0.518979	0.00101916	0.532953	0.420934	0.000150002	0.0254554
ENSG00000095370	SH2D3C	-	269.785	-0.622168	0.00106014	0.532953	-0.408236	0.00251331	0.0809615
ENSG00000163602	RYBP	-	6598.87	0.683328	0.00114686	0.532953	0.46318	0.000473124	0.0445749
ENSG00000206052	DOK6	-	112.752	-0.818282	0.00119207	0.532953	-0.437796	0.00197436	NA
ENSG00000085063	CD59	-	11901.9	0.497515	0.00126476	0.532953	0.365458	0.00352266	0.0919686
ENSG00000131203	IDO1	-	462.907	-0.808338	0.00127659	0.532953	-0.458991	0.00108787	0.0573328
ENSG00000112414	GPR126	-	20425.9	0.630772	0.00128138	0.532953	0.437633	0.000812466	0.0535153
ENSG00000196331	HIST1H2BO	-	158.295	0.770599	0.0013108	0.532953	0.496747	0.000257185	NA
ENSG00000100726	TELO2	-	441.541	-0.630318	0.0013191	0.532953	-0.461579	0.000239783	0.0317195
ENSG00000168274	HIST1H2AE	-	439.098	0.627352	0.0013724	0.536141	0.484856	4.72281e-05	0.0139666
ENSG00000163932	PRKCD	-	230.033	-0.687058	0.0014123	0.536141	-0.477593	0.000260565	NA
ENSG00000155380	SLC16A1	-	1594.28	0.559198	0.0014433	0.536141	0.461995	1.72514e-05	0.00828062
ENSG00000172296	SPTLC3	-	19697.9	0.577843	0.00147864	0.536141	0.400841	0.00216645	0.076059
ENSG00000227292	AC009229.5	-	141.094	0.791098	0.00158566	0.560571	0.447082	0.0014726	NA
ENSG00000231755	CHODL-AS1	-	429.1	0.615361	0.00165729	0.568785	0.374417	0.00684564	0.126225
ENSG00000157570	TSPAN18	-	167.949	-0.701584	0.00174525	0.568785	-0.45785	0.000717669	NA
ENSG00000201229	SNORA63	-	82.0658	-1.27085	0.00179363	0.568785	-0.515832	0.000221061	NA
ENSG00000178719	GRINA	-	817.028	-0.61205	0.00182973	0.568785	-0.427124	0.00104312	0.0567361
ENSG00000104427	ZC2HC1A	-	345.899	0.652981	0.00190561	0.568785	0.4398	0.000941504	0.0542917
ENSG00000001617	SEMA3F	-	1993.08	-0.561374	0.00193671	0.568785	-0.417392	0.000746659	0.0523587
ENSG00000180573	HIST1H2AC	-	2964.72	0.557983	0.00196647	0.568785	0.420418	0.000581922	0.0461459
ENSG00000176933	TOB2P1	-	72.0042	2.03025	0.00199122	0.568785	0.342671	0.00183967	NA
ENSG00000132031	MATN3	-	58.0054	-0.982527	0.00201294	0.568785	-0.511201	0.000309984	NA
ENSG00000201648	U4	-	62.0714	-4.92444	0.00211551	0.568785	-0.213846	0.0462366	NA
ENSG00000110651	CD81	-	1016.36	-0.822567	0.00214344	0.568785	-0.500784	0.000295921	0.0354823
ENSG00000152954	NRSN1	-	123.507	0.82182	0.00224412	0.568785	0.51691	0.000159369	NA
ENSG00000186818	LILRB4	-	77.5159	-1.06667	0.0022531	0.568785	-0.527293	0.000200571	NA
ENSG00000171700	RGS19	-	94.2168	-0.90955	0.00227755	0.568785	-0.426765	0.00256787	NA
ENSG00000244642	Metazoa_SRP	-	470.468	1.00033	0.00228368	0.568785	0.523029	0.000222126	0.0314256
ENSG00000068308	OTUD5	-	1448.73	-0.737111	0.00228613	0.568785	-0.514564	7.67275e-05	0.016628
ENSG00000154133	ROBO4	-	856.368	-0.651972	0.00229268	0.568785	-0.422032	0.00184443	0.0714612
ENSG00000112576	CCND3	-	579.926	-0.71012	0.00235956	0.569787	-0.433552	0.00172052	0.0711047
ENSG00000208506	RNU4ATAC	-	86.6142	-1.49844	0.00240794	0.569787	-0.396457	0.0017312	NA
ENSG00000112877	CEP72	-	138.607	2.09003	0.00241759	0.569787	0.441499	0.000992495	NA
ENSG00000213468	RP11-453F18__B.1	-	309.547	0.624518	0.00254224	0.589341	0.446569	0.000486985	0.0445749
ENSG00000261269	RP11-389C8.2	-	151.768	-0.794992	0.00258513	0.589591	-0.417031	0.00324096	NA
ENSG00000064225	ST3GAL6	-	1907.45	0.482204	0.00263557	0.589591	0.357311	0.0040648	0.0988247
ENSG00000173269	MMRN2	-	2729.8	-0.482571	0.00274359	0.589591	-0.381872	0.000932877	0.0542917
ENSG00000039523	FAM65A	-	427.876	-0.674874	0.00275026	0.589591	-0.413152	0.00279903	0.0846656
ENSG00000256146	RP11-319E16.2	-	65.1513	0.947234	0.0028924	0.589591	0.26764	0.0367272	NA
ENSG00000168090	COPS6	-	384.321	-0.603255	0.00294564	0.589591	-0.46373	0.000106278	0.0204947
ENSG00000252906	SCARNA3	-	71.5215	-1.25411	0.00299682	0.589591	-0.411252	0.0021187	NA
ENSG00000198736	MSRB1	-	198.209	-0.706241	0.00303804	0.589591	-0.545691	4.19301e-06	NA
ENSG00000181704	YIPF6	-	3515.79	0.46058	0.00304322	0.589591	0.351928	0.00349552	0.0918249
ENSG00000244676	AL109761.5	-	256.304	0.660083	0.00305694	0.589591	0.417286	0.00227479	0.0772627
ENSG00000088726	TMEM40	-	866.028	0.574524	0.00306071	0.589591	0.413794	0.00114	0.0576053
ENSG00000106460	TMEM106B	-	4533.03	0.574893	0.00306447	0.589591	0.362838	0.00800831	0.130459
ENSG00000155304	HSPA13	-	1634	0.490375	0.00310479	0.589591	0.395917	0.000411181	0.0415342
ENSG00000113441	LNPEP	-	51307.5	0.50402	0.0031363	0.589591	0.331945	0.0135654	0.163228
ENSG00000243426	Metazoa_SRP	-	90.2252	2.25591	0.00318292	0.589591	0.628073	9.47276e-06	NA
ENSG00000160796	NBEAL2	-	692.972	-0.562539	0.00326023	0.589591	-0.404251	0.00153598	0.0678191
ENSG00000163814	CDCP1	-	137.554	-1.19449	0.00326042	0.589591	-0.469372	0.00072412	NA
ENSG00000168268	NT5DC2	-	189.288	-0.675676	0.0032938	0.589591	-0.395163	0.00471305	NA
ENSG00000132824	SERINC3	-	5638.95	0.470276	0.00339348	0.597269	0.366073	0.00189223	0.0716765
ENSG00000148943	LIN7C	-	1362	0.518059	0.00342117	0.597269	0.43903	1.6942e-05	0.00828062
ENSG00000128923	FAM63B	-	4757.88	0.478039	0.00361404	0.623246	0.344188	0.00687751	0.126225
ENSG00000125505	MBOAT7	-	413.69	-0.600093	0.00377477	0.643121	-0.442755	0.000378668	0.040187
ENSG00000198162	MAN1A2	-	35270.9	0.436932	0.00389331	0.645524	0.308806	0.0167667	0.175633
ENSG00000035499	DEPDC1B	-	6009.12	0.483094	0.00397714	0.645524	0.322023	0.0160251	0.173435
ENSG00000101825	MXRA5	-	466.805	-0.744169	0.004016	0.645524	-0.390749	0.00579866	0.116665
ENSG00000100784	RPS6KA5	-	1793.51	0.47328	0.00409044	0.645524	0.371858	0.001421	0.06571
ENSG00000077420	APBB1IP	-	63.9446	-0.888274	0.00411332	0.645524	-0.429254	0.00245531	NA
ENSG00000248423	RP11-235P11.1	-	260.999	0.690371	0.0041969	0.645524	0.359721	0.0111291	0.150315
ENSG00000225745	AL773572.7	-	57160.2	0.434775	0.00420469	0.645524	0.3061	0.0180537	0.181714
ENSG00000043462	LCP2	-	236.26	-0.950998	0.00420788	0.645524	-0.493169	4.76222e-05	NA
ENSG00000204388	HSPA1B	-	1871.2	0.738433	0.00423781	0.645524	0.425942	0.00236413	0.079001
ENSG00000198795	ZNF521	-	482.438	-0.515274	0.00427858	0.645524	-0.355543	0.00684747	0.126225
ENSG00000199883	7SK	-	54.3858	1.18904	0.00429101	0.645524	0.405008	0.00265498	NA
ENSG00000082269	FAM135A	-	3198.64	0.456922	0.00433819	0.645751	0.342149	0.00543525	0.112483
ENSG00000155545	MIER3	-	1473.1	0.45339	0.00448456	0.660586	0.353073	0.00278507	0.0846656
ENSG00000138463	DIRC2	-	2828.94	0.477382	0.00456919	0.66324	0.333071	0.0105734	0.147074
ENSG00000206942	SNORA9	-	341.382	-1.65233	0.00463726	0.66324	-0.276568	0.0157721	0.172707
ENSG00000230937	MIR205HG	-	617.279	0.76692	0.00472499	0.66324	0.460562	0.000915628	0.0542917
ENSG00000229666	MAST4-AS1	-	107.657	0.749558	0.00477988	0.66324	0.455753	0.00101053	NA
ENSG00000100271	TTLL1	-	212.844	-2.8393	0.00485802	0.66324	-0.538275	0.000116941	NA
ENSG00000143140	GJA5	-	2943.76	-0.551666	0.00486482	0.66324	-0.375806	0.00445911	0.101317
ENSG00000155970	EFHA2	-	3689.39	0.594057	0.00496857	0.66324	0.355486	0.0105541	0.147048
ENSG00000260710	RP11-616M22.7	-	52.4402	1.46691	0.00504549	0.66324	0.414342	0.00132491	NA
ENSG00000091009	RBM27	-	1680.33	0.484371	0.0051053	0.66324	0.438855	1.33937e-07	0.000568228
ENSG00000130479	MAP1S	-	650.105	-0.582335	0.00517596	0.66324	-0.414682	0.00122699	0.0596509
ENSG00000062524	LTK	-	82.9126	-0.811782	0.00531527	0.66324	-0.340845	0.014859	NA
ENSG00000099954	CECR2	-	1159.01	0.487851	0.00532296	0.66324	0.337574	0.00996217	0.145609
ENSG00000078177	N4BP2	-	3220.91	0.451697	0.00536876	0.66324	0.344951	0.00421915	0.0996316
ENSG00000105576	TNPO2	-	2087.54	-0.528608	0.00539316	0.66324	-0.435661	5.26042e-05	0.0139666
ENSG00000162430	SEPN1	-	466.278	-0.542008	0.00553075	0.66324	-0.450045	2.50136e-05	0.00950107
ENSG00000121931	LRIF1	-	531.899	0.531174	0.00558832	0.66324	0.372294	0.00415109	0.0996316
ENSG00000127688	GAN	-	841.372	0.469345	0.00559907	0.66324	0.383169	0.000528386	0.0448335
ENSG00000161847	RAVER1	-	503.146	-0.562191	0.0056339	0.66324	-0.443843	0.000118744	0.0219031
ENSG00000071894	CPSF1	-	1471.92	-0.479334	0.00564772	0.66324	-0.372575	0.00160362	0.0694883
ENSG00000068001	HYAL2	-	1161.47	-0.654278	0.00566161	0.66324	-0.397993	0.00404746	0.098686
ENSG00000236725	NA	-	61.3658	-3.00504	0.00567283	0.66324	-0.705325	1.08121e-07	NA
ENSG00000138448	ITGAV	-	12839.3	0.428221	0.00567663	0.66324	0.356103	0.000797811	0.0535153
ENSG00000065054	SLC9A3R2	-	218.28	-0.559458	0.00568484	0.66324	-0.320943	0.0222324	NA
ENSG00000155096	AZIN1	-	11838.5	0.411808	0.00569875	0.66324	0.312658	0.00994502	0.145609
ENSG00000107281	NPDC1	-	184.492	-0.639662	0.00573119	0.66324	-0.336124	0.0176563	NA
ENSG00000120686	UFM1	-	1877.04	0.453513	0.00578804	0.66324	0.367172	0.00099946	0.0550677
ENSG00000149212	SESN3	-	4603.98	0.524403	0.00583388	0.66324	0.367275	0.00469288	0.10364
ENSG00000183748	MRC1L1	-	130.984	-1.30595	0.00591912	0.66324	-0.383744	0.00537802	NA
ENSG00000222005	AC016722.1	-	1067.16	0.668013	0.0059427	0.66324	0.388442	0.0054793	0.112844
ENSG00000104723	TUSC3	-	9003.15	0.428391	0.00596644	0.66324	0.293655	0.0257644	0.212368
ENSG00000087460	GNAS	-	2772.23	-0.463185	0.00596904	0.66324	-0.372076	0.000972898	0.0543095
ENSG00000163635	ATXN7	-	4789.91	0.420803	0.00600344	0.66324	0.316429	0.00982393	0.144967
ENSG00000091428	RAPGEF4	-	106.978	-0.7353	0.00614129	0.66863	-0.392859	0.00549162	NA
ENSG00000134215	VAV3	-	4066.91	0.428772	0.00617771	0.66863	0.317499	0.0106968	0.148047
ENSG00000175414	ARL10	-	225.888	-0.56582	0.00619408	0.66863	-0.342462	0.0136274	NA
ENSG00000163513	TGFBR2	-	3295.94	-0.453147	0.00629005	0.673846	-0.335973	0.00685296	0.126225
ENSG00000212588	SNORA26	-	226.202	-1.28065	0.00661708	0.678191	-0.389713	0.00299684	NA
ENSG00000127528	KLF2	-	184.053	-0.568908	0.00676709	0.678191	-0.349063	0.0116411	NA
ENSG00000254112	KB-1205A7.1	-	97.6264	0.843543	0.0067805	0.678191	0.38327	0.00667073	NA
ENSG00000128016	ZFP36	-	198.206	-0.663604	0.00678084	0.678191	-0.389325	0.00530824	NA
ENSG00000099139	PCSK5	-	643.846	-0.500404	0.00691042	0.678191	-0.350769	0.00697977	0.126468
ENSG00000249258	RP11-468H14.2	-	277.56	0.587404	0.00702487	0.678191	0.349382	0.0121131	0.155727
ENSG00000256115	RP11-319E16.1	-	67.4612	0.965013	0.00704392	0.678191	0.350949	0.010364	NA
ENSG00000066056	TIE1	-	1514.03	-0.531415	0.00708935	0.678191	-0.328059	0.0173416	0.178363
ENSG00000075399	VPS9D1	-	171.882	-0.639748	0.0071842	0.678191	-0.456105	0.000385657	NA
ENSG00000161091	MFSD12	-	3203.95	0.480953	0.00738071	0.678191	0.334755	0.0102792	0.146202
ENSG00000187244	BCAM	-	1559.85	-0.58997	0.00738968	0.678191	-0.354622	0.0106541	0.147712
ENSG00000171793	CTPS1	-	299.126	-0.61206	0.00749256	0.678191	-0.356717	0.0107788	0.148242
ENSG00000198502	HLA-DRB5	-	143.339	-1.72776	0.0076155	0.678191	-0.480874	0.000532043	NA
ENSG00000140474	ULK3	-	327.618	-0.540649	0.00764801	0.678191	-0.350778	0.0096307	0.144121
ENSG00000169718	DUS1L	-	614.618	-0.515259	0.00770871	0.678191	-0.432343	3.34506e-05	0.0113531
ENSG00000129315	CCNT1	-	2556.72	0.426745	0.00772388	0.678191	0.364245	0.000296905	0.0354823
ENSG00000257315	ZBED6	-	3490.58	0.41257	0.00772646	0.678191	0.332571	0.00306996	0.0871191
ENSG00000108107	RPL28	-	402.552	-0.524717	0.00772702	0.678191	-0.409498	0.000504558	0.0445749
ENSG00000089159	PXN	-	1130.94	-0.453659	0.00776474	0.678191	-0.38404	0.000184458	0.0279231
ENSG00000104375	STK3	-	4393.96	0.427856	0.00782109	0.678191	0.333156	0.00468495	0.10364
ENSG00000014123	UFL1	-	1529.1	0.434613	0.0078342	0.678191	0.377494	9.39958e-05	0.0185478
ENSG00000182253	SYNM	-	309.822	-0.702403	0.00784851	0.678191	-0.412344	0.00315264	0.0884516
ENSG00000110436	SLC1A2	-	425.815	0.714237	0.00797038	0.678191	0.385513	0.00637838	0.122722
ENSG00000105829	BET1	-	1183.77	0.461648	0.00800141	0.678191	0.355792	0.00287308	0.0849384
ENSG00000112144	ICK	-	6319.22	0.514643	0.00801797	0.678191	0.300508	0.0315744	0.228591
ENSG00000139324	TMTC3	-	1428.49	0.458754	0.00805042	0.678191	0.394479	6.42884e-05	0.0155853
ENSG00000090924	PLEKHG2	-	377.828	-0.619751	0.00810268	0.678191	-0.371117	0.00760562	0.130193
ENSG00000253138	RP11-366K18.3	-	1870.08	0.611866	0.00814701	0.678191	0.341028	0.0154685	0.17125
ENSG00000071242	RPS6KA2	-	393.621	-0.507867	0.00817099	0.678191	-0.32928	0.0152166	0.170558
ENSG00000108798	ABI3	-	80.5158	-0.724964	0.00821496	0.678191	-0.373183	0.0084847	NA
ENSG00000083937	CHMP2B	-	775.229	0.444928	0.00822476	0.678191	0.333328	0.0068877	0.126225
ENSG00000112977	DAP	-	529.154	-0.474255	0.00823736	0.678191	-0.366267	0.00216927	0.076059
ENSG00000185386	MAPK11	-	131.579	-0.608605	0.00824061	0.678191	-0.39742	0.00339829	NA
ENSG00000233836	RP11-255H23.2	-	254.197	0.52958	0.00824347	0.678191	0.358788	0.00699153	0.126468
ENSG00000239758	NA	-	156.05	-1.54033	0.00824699	0.678191	-0.204594	0.0590668	NA
ENSG00000168502	SOGA2	-	253.866	-0.586984	0.00829395	0.678191	-0.421883	0.000936435	0.0542917
ENSG00000204389	HSPA1A	-	499.9	0.9134	0.00836388	0.678191	0.327199	0.0210029	0.195251
ENSG00000170802	FOXN2	-	1988.53	0.422726	0.00838445	0.678191	0.307914	0.0147765	0.168632
ENSG00000261761	RP11-103J17.2	-	55.9967	0.888356	0.00847414	0.678191	0.238453	0.0585515	NA
ENSG00000131378	RFTN1	-	664.952	-0.537005	0.0085308	0.678191	-0.359215	0.00716823	0.128317
ENSG00000144426	NBEAL1	-	5493.76	0.432516	0.00861159	0.678191	0.339442	0.00359693	0.0933333
ENSG00000160226	C21orf2	-	200.621	-0.604948	0.00862794	0.678191	-0.473672	5.28716e-05	NA
ENSG00000199161	MIR126	-	63.4443	-0.809273	0.00869234	0.678191	-0.42549	0.00266992	NA
ENSG00000222650	U2	-	51.3459	-4.20378	0.00873411	0.678191	-0.212734	0.0136246	NA
ENSG00000169744	LDB2	-	682.239	-0.446197	0.00881249	0.678191	-0.321057	0.0119292	0.154534
ENSG00000228261	RP11-127L20.3	-	232.034	0.544311	0.00889417	0.678191	0.333903	0.0157483	NA
ENSG00000181690	PLAG1	-	651.054	0.500231	0.00895713	0.678191	0.337071	0.0113386	0.150796
ENSG00000053747	LAMA3	-	4975.66	0.658996	0.00900828	0.678191	0.436216	0.00114407	0.0576053
ENSG00000111641	NOP2	-	217.161	-0.573655	0.00906111	0.678191	-0.400403	0.00214744	NA
ENSG00000217128	FNIP1	-	2903.03	0.440738	0.00911667	0.678191	0.376675	0.000168283	0.0259615
ENSG00000207389	RNU1-4	-	77.2229	9.83271	0.00915273	0.678191	-0.00564767	0.652917	NA
ENSG00000102531	FNDC3A	-	23675.8	0.403381	0.009156	0.678191	0.292005	0.0212822	0.196069
ENSG00000137710	RDX	-	3934.21	0.419077	0.009193	0.678191	0.33691	0.00279553	0.0846656
ENSG00000201428	7SK	-	197.088	0.818313	0.00927822	0.678191	0.448421	0.00148739	NA
ENSG00000240184	PCDHGC3	-	442.493	-0.516357	0.00930731	0.678191	-0.35246	0.00758769	0.130193
ENSG00000151067	CACNA1C	-	267.528	-0.645604	0.00939668	0.678191	-0.372392	0.00789313	0.130201
ENSG00000105227	PRX	-	254.805	-0.730465	0.00944104	0.678191	-0.368876	0.00928835	0.14124
ENSG00000204227	RING1	-	284.002	-0.564729	0.00947281	0.678191	-0.407845	0.00131965	0.0625544
ENSG00000071246	VASH1	-	371.153	-0.480635	0.00960936	0.678191	-0.331753	0.0116795	0.153169
ENSG00000113231	PDE8B	-	239.683	-0.688169	0.00969396	0.678191	-0.405432	0.00369379	NA
ENSG00000206190	ATP10A	-	69.0509	-1.2403	0.00969484	0.678191	-0.450969	0.000983822	NA
ENSG00000159216	RUNX1	-	267.915	-0.680148	0.00970741	0.678191	-0.410226	0.00311591	0.0878356
ENSG00000115295	CLIP4	-	6209.6	0.459554	0.00970999	0.678191	0.314137	0.0172432	0.178363
ENSG00000109610	SOD3	-	404.941	-0.802061	0.00982569	0.678191	-0.405941	0.00419999	0.0996316
ENSG00000115109	EPB41L5	-	804.828	0.428534	0.00986277	0.678191	0.297963	0.0227823	0.202228
ENSG00000159640	ACE	-	255.57	-0.775053	0.00991871	0.678191	-0.328075	0.0192472	0.187787
ENSG00000168005	C11orf84	-	335.905	-0.497181	0.0100373	0.678191	-0.373004	0.00250729	0.0809615
ENSG00000177917	ARL6IP6	-	624.75	0.485239	0.0100776	0.678191	0.380734	0.00110666	0.0573712
ENSG00000109089	CDR2L	-	875.742	-0.566684	0.0101114	0.678191	-0.354512	0.00977686	0.144524
ENSG00000012779	ALOX5	-	778.287	-0.723298	0.0101161	0.678191	-0.300744	0.0315343	0.228496
ENSG00000138821	SLC39A8	-	3815.1	0.418098	0.0101475	0.678191	0.285831	0.0302787	0.226158
ENSG00000170113	NIPA1	-	667.88	0.563834	0.0102243	0.678191	0.334306	0.0164733	0.175331
ENSG00000198327	HIST1H4F	-	302.931	0.67713	0.0102338	0.678191	0.423941	0.00201772	0.073903
ENSG00000163703	CRELD1	-	331.488	-0.50291	0.0102385	0.678191	-0.38232	0.00167933	0.0711047
ENSG00000072952	MRVI1	-	314.803	-0.785986	0.0102546	0.678191	-0.441737	0.00169257	0.0711047
ENSG00000213799	ZNF845	-	726.671	0.444913	0.0103753	0.678191	0.394584	1.71622e-05	0.00828062
ENSG00000182511	FES	-	1149.34	-0.438293	0.0104321	0.678191	-0.309423	0.0166904	0.175633
ENSG00000083720	OXCT1	-	107.24	-0.75696	0.0104492	0.678191	-0.373675	0.00841204	NA
ENSG00000130158	DOCK6	-	590.808	-0.500142	0.0104675	0.678191	-0.337871	0.0110219	0.149633
ENSG00000108797	CNTNAP1	-	94.557	-0.687813	0.0106051	0.678191	-0.397974	0.00452858	NA
ENSG00000149308	NPAT	-	1537.79	0.477237	0.010608	0.678191	0.366738	0.00215581	0.076059
ENSG00000199691	7SK	-	64.0183	1.89114	0.010649	0.678191	0.512715	0.000200034	NA
ENSG00000129128	SPCS3	-	3144.9	0.434707	0.0106553	0.678191	0.358001	0.00093137	0.0542917
ENSG00000127928	GNGT1	-	68.5106	0.850508	0.0106659	0.678191	0.426367	0.00264154	NA
ENSG00000133116	KL	-	799.328	-0.51187	0.0107091	0.678191	-0.329818	0.0152037	0.170558
ENSG00000135913	USP37	-	1084.35	0.437463	0.0107148	0.678191	0.375368	0.000165715	0.0259615
ENSG00000150630	VEGFC	-	69.6028	-0.749563	0.0107233	0.678191	-0.410965	0.00362337	NA
ENSG00000136052	SLC41A2	-	2061.84	0.51589	0.0107242	0.678191	0.311122	0.0249717	0.209787
ENSG00000184574	LPAR5	-	55.2548	-0.801414	0.0108267	0.678191	-0.378263	0.00752647	NA
ENSG00000145990	GFOD1	-	544.262	-0.452292	0.0108844	0.678191	-0.338051	0.00627549	0.12157
ENSG00000104967	NOVA2	-	68.9607	-0.748793	0.0108987	0.678191	-0.362313	0.0105729	NA
ENSG00000259623	RP11-156E6.1	-	261.244	0.525188	0.0109102	0.678191	0.43391	7.16174e-05	0.0164236
ENSG00000112578	BYSL	-	97.4493	-0.74053	0.0109551	0.678191	-0.513065	8.44288e-05	NA
ENSG00000198346	ZNF813	-	591.95	0.472492	0.0109839	0.678191	0.401664	7.83876e-05	0.016628
ENSG00000136731	UGGT1	-	5562.79	0.402932	0.0110074	0.678191	0.338407	0.0011559	0.057693
ENSG00000167613	LAIR1	-	363.118	-0.82002	0.0110983	0.678191	-0.413299	0.00356263	0.0927266
ENSG00000131471	AOC3	-	150.347	-0.995106	0.0111274	0.678191	-0.445288	0.00159992	NA
ENSG00000236861	AC006378.2	-	124.775	0.651874	0.0111905	0.678191	0.436445	0.00109363	NA
ENSG00000204438	GPANK1	-	375.603	0.525503	0.0112036	0.678191	0.391546	0.00153106	0.0678191
ENSG00000139496	NUPL1	-	3655.99	0.392029	0.0112334	0.678191	0.324781	0.00243916	0.0800414
ENSG00000124440	HIF3A	-	533.975	-0.592421	0.011254	0.678191	-0.315434	0.0258312	0.212368
ENSG00000166974	MAPRE2	-	203.393	-0.53346	0.0112807	0.678191	-0.34281	0.0118401	NA
ENSG00000197555	SIPA1L1	-	1963.93	0.3824	0.0113482	0.678191	0.281908	0.0242002	0.207413
ENSG00000203485	INF2	-	2442.81	-0.43749	0.0113859	0.678191	-0.339882	0.00400202	0.098686
ENSG00000136156	ITM2B	-	4121.89	-0.383299	0.0113865	0.678191	-0.287353	0.019449	0.189248
ENSG00000204148	LINC00474	-	607.008	0.465867	0.0114143	0.678191	0.304977	0.0237887	0.206599
ENSG00000188994	ZNF292	-	12487.7	0.428525	0.0114703	0.67867	0.322423	0.00843813	0.134412
ENSG00000108582	CPD	-	8831.23	0.388969	0.0117034	0.685222	0.31784	0.00376598	0.0951021
ENSG00000006282	SPATA20	-	255.373	-0.588755	0.0117648	0.685222	-0.383405	0.00456244	0.102143
ENSG00000258012	RP11-603K19.1	-	173.206	0.693989	0.0118291	0.685222	0.450577	0.00085702	NA
ENSG00000239437	Metazoa_SRP	-	892.192	1.21483	0.0118311	0.685222	0.405409	0.00419623	0.0996316
ENSG00000204604	ZNF468	-	4363.37	0.518974	0.0118573	0.685222	0.324185	0.0182331	0.182223
ENSG00000146842	TMEM209	-	491.174	0.477548	0.0118718	0.685222	0.402267	0.000112745	0.0212586
ENSG00000230333	AC004538.3	-	166.846	0.592858	0.0119489	0.686867	0.362816	0.00871484	NA
ENSG00000122515	ZMIZ2	-	567.797	-0.472628	0.0120509	0.686898	-0.360769	0.00279301	0.0846656
ENSG00000138434	SSFA2	-	10226.3	0.393887	0.0120654	0.686898	0.299109	0.0136361	0.163263
ENSG00000112893	MAN2A1	-	4609.28	0.405389	0.0120952	0.686898	0.324704	0.00416039	0.0996316
ENSG00000125845	BMP2	-	125.271	-1.02516	0.012198	0.687594	-0.384261	0.00519492	NA
ENSG00000108406	DHX40	-	982.783	0.449798	0.0122904	0.687594	0.411444	2.50882e-07	0.000709577
ENSG00000138018	EPT1	-	1950.88	0.414269	0.0123403	0.687594	0.328468	0.00431179	0.0997378
ENSG00000184584	TMEM173	-	152.741	-0.581885	0.0124988	0.687594	-0.385034	0.0041976	NA
ENSG00000171488	LRRC8C	-	332.444	-0.482354	0.0125173	0.687594	-0.338901	0.00911478	0.139684
ENSG00000132005	RFX1	-	541.037	-0.505487	0.0125583	0.687594	-0.375742	0.00238419	0.0791746
ENSG00000175727	MLXIP	-	359.281	-0.475941	0.0125721	0.687594	-0.332731	0.0107131	0.148047
ENSG00000151468	CCDC3	-	158.883	-0.65525	0.0126113	0.687594	-0.360523	0.0106389	NA
ENSG00000164327	RICTOR	-	8681.15	0.386897	0.0127536	0.687594	0.299809	0.0114001	0.151377
ENSG00000119125	GDA	-	2888.44	0.551207	0.0127609	0.687594	0.306576	0.0295743	0.224741
ENSG00000136152	COG3	-	2801.51	0.419762	0.0127873	0.687594	0.358255	0.000360022	0.0391639
ENSG00000106546	AHR	-	21998	0.502932	0.0128186	0.687594	0.31334	0.0226103	0.201619
ENSG00000177565	TBL1XR1	-	6351.74	0.374087	0.0128928	0.687594	0.293136	0.0121483	0.155944
ENSG00000121297	TSHZ3	-	51.4951	-0.786191	0.01295	0.687594	-0.29829	0.0300563	NA
ENSG00000103326	SOLH	-	766.946	-0.502805	0.0129563	0.687594	-0.368435	0.00328798	0.0897324
ENSG00000128881	TTBK2	-	3660.07	0.505372	0.0129635	0.687594	0.295399	0.0345437	0.234501
ENSG00000160193	WDR4	-	127.907	-0.653653	0.0129706	0.687594	-0.428256	0.00148185	NA
ENSG00000136490	LIMD2	-	89.3317	-0.720808	0.0130093	0.687594	-0.466182	0.000586051	NA
ENSG00000185262	UBALD2	-	332.159	-0.532739	0.0131157	0.687594	-0.356794	0.00744207	0.129241
ENSG00000164300	SERINC5	-	4446.5	0.396108	0.0131173	0.687594	0.280053	0.03007	0.225193
ENSG00000175130	MARCKSL1	-	151.236	-0.624606	0.0131285	0.687594	-0.493997	1.77409e-05	NA
ENSG00000198092	TMPRSS11F	-	64.8066	0.713446	0.0132242	0.688048	0.30546	0.0293353	NA
ENSG00000100593	ISM2	-	10031.7	-0.710998	0.0132345	0.688048	-0.320851	0.0125702	0.158012
ENSG00000058673	ZC3H11A	-	5907.12	0.388999	0.0133083	0.689223	0.323339	0.00236491	0.079001
ENSG00000109171	SLAIN2	-	2724.97	0.37917	0.0133965	0.689223	0.269401	0.0363561	0.239006
ENSG00000187609	EXD3	-	159.719	-0.616603	0.0134033	0.689223	-0.460911	0.000176044	NA
ENSG00000135549	PKIB	-	2705.73	0.436073	0.0135244	0.689962	0.301311	0.0215235	0.196246
ENSG00000124155	PIGT	-	655.215	-0.447135	0.0135863	0.689962	-0.367881	0.000715333	0.0510369
ENSG00000227330	AP000998.2	-	138.446	0.605047	0.0135893	0.689962	0.396773	0.00332036	NA
ENSG00000126464	PRR12	-	290.312	-0.572857	0.0136129	0.689962	-0.358604	0.00897178	0.138915
ENSG00000111145	ELK3	-	276.486	-0.47595	0.013724	0.690775	-0.343201	0.00729943	0.128603
ENSG00000128567	PODXL	-	1220.18	-0.494994	0.0137586	0.690775	-0.308003	0.0251621	0.210005
ENSG00000232769	NA	-	117.989	0.608538	0.0137755	0.690775	0.336789	0.0169984	NA
ENSG00000108510	MED13	-	11775.6	0.384217	0.0138597	0.692543	0.314234	0.00411346	0.0996316
ENSG00000174197	MGA	-	5529.85	0.393411	0.0139102	0.692622	0.335854	0.000821756	0.0535153
ENSG00000224684	NA	-	1587.91	0.528153	0.0141675	0.695589	0.314908	0.0236432	0.206179
ENSG00000178150	ZNF114	-	57.6157	1.10185	0.0141696	0.695589	0.427096	0.00205265	NA
ENSG00000164463	CREBRF	-	4655.24	0.374453	0.0142004	0.695589	0.294207	0.0115462	0.152626
ENSG00000134013	LOXL2	-	679.963	-0.709251	0.0142305	0.695589	-0.389219	0.00581615	0.116665
ENSG00000228492	RAB11FIP1P1	-	1535.83	0.436722	0.0142937	0.695589	0.348989	0.00214194	0.076059
ENSG00000187621	TCL6	-	4958.29	0.759294	0.0143019	0.695589	0.308826	0.0283419	0.219417
ENSG00000115053	NCL	-	1575.56	-0.465284	0.0143494	0.695589	-0.3434	0.00585731	0.116665
ENSG00000169313	P2RY12	-	126.374	0.643903	0.0143908	0.695589	0.476852	0.000122301	NA
ENSG00000106682	EIF4H	-	7217.81	0.373643	0.0144125	0.695589	0.301674	0.00704104	0.126595
ENSG00000092531	SNAP23	-	2014.96	0.419121	0.014515	0.695648	0.296623	0.0214982	0.196246
ENSG00000138356	AOX1	-	717.222	0.904927	0.0145382	0.695648	0.367009	0.00847502	0.134412
ENSG00000003989	SLC7A2	-	27314	0.538338	0.0145613	0.695648	0.286099	0.0432207	0.257353
ENSG00000126456	IRF3	-	471.008	-0.482327	0.0146485	0.697454	-0.390565	0.000457263	0.0443929
ENSG00000146083	RNF44	-	477.341	-0.512035	0.0148008	0.701268	-0.395395	0.0008498	0.0542917
ENSG00000144061	NPHP1	-	98.2656	0.790761	0.0149255	0.701268	0.459068	0.00103862	NA
ENSG00000241714	NA	-	96.2956	0.736871	0.0149339	0.701268	0.317215	0.0239832	NA
a - Genes with DESeq FDR<0.1 and DESeq2 FDR<0.05 are considered significantly differentially expressed in this study
b - average expression in tested samples given as normalized read counts

## Sheet: SGA
Supplementary Data S3. - Top 300 differential expression test results in DESeq and DESeq2 for normal samples compared to PE, GD, SGA, LGA, PE without IUGR and PE with IUGR. Sorted by DESeq P value. Normal samples are used as reference in comparisons i. e. positive log2 fold change means elevated RNA expression in pregnancy complication.
			DESeq				DESeq2
Ensembl ID	Gene	Significanta	Mean expressionb	log2(FoldChange)	p value	FDR	log2(FoldChange)	p value	FDR
ENSG00000132972	RNF17	+	88.1222	4.78578	4.86481e-07	0.00388031	0.477809	1.21657e-05	0.0198721
ENSG00000253143	RP11-333A23.3	+	74.1237	-2.684	5.27898e-07	0.00388031	-0.761133	1.88169e-08	0.000276627
ENSG00000225614	ZNF469	-	1796.63	-2.86503	5.11569e-06	0.0250686	-0.28787	0.00452929	0.306699
ENSG00000239742	Metazoa_SRP	-	158.784	-1.416	3.03987e-05	0.111723	-0.448211	0.00104873	0.185752
ENSG00000176463	SLCO3A1	-	191.6	-1.30176	8.14731e-05	0.208527	-0.557321	0.000117902	0.0508564
ENSG00000111961	SASH1	-	3992.68	0.883713	8.51073e-05	0.208527	0.610732	5.94624e-06	0.0145693
ENSG00000132849	INADL	-	743.169	0.815365	0.000121891	0.255988	0.516615	0.000241493	0.0718149
ENSG00000239758	NA	-	156	-2.17382	0.000344374	0.632831	-0.298738	0.00747796	0.365795
ENSG00000145808	ADAMTS19	-	421.627	0.873093	0.000453331	0.688017	0.500746	0.000525337	0.122587
ENSG00000230937	MIR205HG	-	673.959	0.745587	0.00048657	0.688017	0.527568	7.2788e-05	0.0465242
ENSG00000108786	HSD17B1	-	24550.3	-0.765493	0.000611826	0.688017	-0.421819	0.00368557	0.289741
ENSG00000253882	RP11-61L23.2	-	267.856	0.883605	0.000650536	0.688017	0.502282	0.000515035	0.122121
ENSG00000113319	RASGRF2	-	844.035	0.911619	0.00066251	0.688017	0.552274	0.000108165	0.0505636
ENSG00000099194	SCD	-	260.251	1.03019	0.000685014	0.688017	0.550246	0.000158149	0.0628363
ENSG00000102755	FLT1	-	23482.5	1.16503	0.000702011	0.688017	0.622227	1.93864e-05	0.023919
ENSG00000237416	RP11-465K1.2	-	90.6728	2.63219	0.000770241	0.692144	0.558766	4.53462e-05	0.0416081
ENSG00000093100	XXbac-B461K10.4	-	842.749	1.16439	0.000800385	0.692144	0.571443	9.12824e-05	0.0497016
ENSG00000169994	MYO7B	-	769.305	1.0569	0.000907432	0.702896	0.548907	0.000168638	0.0652406
ENSG00000211895	IGHA1	-	780.859	-0.746314	0.000908444	0.702896	-0.508249	0.00018781	0.0667346
ENSG00000135363	LMO2	-	1116.33	-0.920785	0.000970569	0.713417	-0.481014	0.000976631	0.176571
ENSG00000111879	FAM184A	-	1529.2	0.728351	0.00107867	0.755122	0.502354	0.000199061	0.0667346
ENSG00000108785	HSD17B1P1	-	3499.6	-0.880347	0.00192248	1	-0.389322	0.00731781	0.362219
ENSG00000105877	DNAH11	-	485.994	1.37787	0.00196447	1	0.416872	0.00203923	0.222064
ENSG00000180543	TSPYL5	-	164.463	0.932329	0.00202622	1	0.552986	0.000113502	0.0505636
ENSG00000107957	SH3PXD2A	-	8908.97	0.835075	0.00216415	1	0.505885	0.000391884	0.0976454
ENSG00000235162	C12orf75	-	115.223	1.14082	0.0025091	1	0.589594	5.33867e-05	0.0416081
ENSG00000175898	S1PR2	-	1137.98	0.63837	0.00262264	1	0.433147	0.00150603	0.196989
ENSG00000154975	CA10	-	306.654	-1.57664	0.00279575	1	-0.421568	0.00226363	0.230586
ENSG00000224081	RP11-86H7.1	-	120.743	0.948729	0.00288563	1	0.57418	5.66058e-05	0.0416081
ENSG00000187605	TET3	-	1003.6	0.830657	0.00291989	1	0.508438	0.000351191	0.0890148
ENSG00000068308	OTUD5	-	1598.77	-0.726726	0.00294982	1	-0.501893	0.000199736	0.0667346
ENSG00000215223	CYP51P3	-	62.4233	1.22381	0.00330115	1	0.574152	8.33123e-05	0.0471067
ENSG00000115828	QPCT	-	55.262	1.45607	0.00335793	1	0.448619	0.000978755	0.176571
ENSG00000144130	NT5DC4	-	72.8351	-1.05929	0.00343959	1	-0.465601	0.00133035	0.191783
ENSG00000172331	BPGM	-	6242.94	-0.633564	0.00355502	1	-0.356903	0.0137447	0.447006
ENSG00000226403	RP11-31F19.1	-	78.7861	0.975473	0.00372504	1	0.605799	1.98444e-05	0.023919
ENSG00000176387	HSD11B2	-	3861.52	-0.85831	0.00381502	1	-0.382852	0.00840464	0.380186
ENSG00000155380	SLC16A1	-	1818.65	0.644342	0.00396106	1	0.507368	2.11514e-05	0.023919
ENSG00000166145	SPINT1	-	9007.36	-0.624883	0.00396178	1	-0.46692	0.000233984	0.0718149
ENSG00000254636	ARMS2	-	54.9075	1.73923	0.00409707	1	0.478236	0.000297637	0.0825578
ENSG00000159388	BTG2	-	2265.32	-0.645231	0.0041739	1	-0.432269	0.00164846	0.206907
ENSG00000116701	NCF2	-	613.726	-0.717421	0.0042323	1	-0.462088	0.000938355	0.176571
ENSG00000163931	TKT	-	5009.17	-0.569848	0.00448053	1	-0.480796	5.88866e-06	0.0145693
ENSG00000243172	NA	-	3841.85	-1.55481	0.00450643	1	-0.361069	0.00753934	0.365795
ENSG00000230490	RP11-141M1.3	-	213.804	-0.913749	0.00456289	1	-0.348273	0.0142317	0.449268
ENSG00000124491	F13A1	-	15363.1	-0.751895	0.00456805	1	-0.428951	0.00300383	0.269152
ENSG00000172009	THOP1	-	2948.3	-0.837723	0.00458975	1	-0.482956	0.000816052	0.168969
ENSG00000089723	OTUB2	-	392.104	-0.659479	0.00467051	1	-0.351572	0.0158481	0.468778
ENSG00000113719	ERGIC1	-	1993.4	0.623756	0.00492771	1	0.482553	7.7896e-05	0.0471067
ENSG00000236725	NA	-	66.887	-3.14673	0.00498145	1	-0.532492	1.88703e-05	0.023919
ENSG00000178150	ZNF114	-	64.0994	1.1234	0.00514809	1	0.470887	0.00111422	0.188278
ENSG00000064687	ABCA7	-	607.093	0.803665	0.00532262	1	0.475661	0.000917378	0.176571
ENSG00000214376	VSTM5	-	193.486	-0.862218	0.00551841	1	-0.468228	0.00128586	0.191783
ENSG00000159714	ZDHHC1	-	680.963	-0.58559	0.00555798	1	-0.358298	0.0118577	0.434713
ENSG00000008735	MAPK8IP2	-	229.481	-0.87145	0.00571254	1	-0.492894	0.00065527	0.148202
ENSG00000180530	NRIP1	-	3924.45	0.789819	0.00580271	1	0.466436	0.00115935	0.190711
ENSG00000105223	PLD3	-	3464.73	-0.560128	0.00605661	1	-0.480616	2.41771e-06	0.0118476
ENSG00000137185	ZSCAN9	-	290.009	1.12513	0.0062101	1	0.439697	0.00208272	0.22349
ENSG00000198431	TXNRD1	-	5116.75	-0.608588	0.0062129	1	-0.390169	0.00534782	0.32152
ENSG00000174697	LEP	-	3060.49	3.61762	0.00626791	1	0.27113	0.0138939	0.447006
ENSG00000241852	C8orf58	-	293.873	0.783593	0.00631761	1	0.444255	0.00213483	0.227422
ENSG00000143036	SLC44A3	-	150.656	0.822107	0.00661207	1	0.453265	0.0017979	0.213152
ENSG00000228626	RP11-495P10.9	-	316.731	-0.809009	0.00664576	1	-0.372001	0.0106311	0.409396
ENSG00000112877	CEP72	-	99.1079	1.272	0.00666817	1	0.445912	0.00144903	0.195433
ENSG00000169891	REPS2	-	353.596	0.652388	0.00705373	1	0.39979	0.00497394	0.313941
ENSG00000005108	THSD7A	-	18870	-0.721539	0.00725838	1	-0.29708	0.0389087	0.609155
ENSG00000162065	TBC1D24	-	150.724	0.746123	0.00756979	1	0.457932	0.0012951	0.191783
ENSG00000162704	ARPC5	-	3279.55	-0.582873	0.00760125	1	-0.491482	3.563e-06	0.0130949
ENSG00000242013	AF238380.3	-	2189.93	-0.630494	0.00771662	1	-0.343892	0.0180509	0.493322
ENSG00000162407	PPAP2B	-	10650.9	-0.513158	0.0077404	1	-0.32433	0.0213022	0.512543
ENSG00000152580	IGSF10	-	190.423	1.34424	0.0079234	1	0.400145	0.00503117	0.314524
ENSG00000111110	PPM1H	-	1188.41	0.708407	0.00795033	1	0.410122	0.00445096	0.306699
ENSG00000138829	FBN2	-	92956.9	-0.546996	0.00834754	1	-0.401428	0.00186974	0.214659
ENSG00000134308	YWHAQ	-	742.018	0.575841	0.00842319	1	0.398808	0.00308699	0.269656
ENSG00000113916	BCL6	-	973.115	0.777512	0.00849355	1	0.428382	0.00318436	0.273762
ENSG00000154262	ABCA6	-	192.845	-0.926569	0.00867632	1	-0.377159	0.00865716	0.385567
ENSG00000185215	TNFAIP2	-	2673.42	1.05606	0.00871686	1	0.382349	0.00659274	0.347649
ENSG00000166473	DKFZP686J19100	-	419.935	1.46545	0.00888539	1	0.43943	0.00226223	0.230586
ENSG00000146678	IGFBP1	-	2908.52	2.92817	0.00911097	1	0.0520362	0.357641	0.914086
ENSG00000169495	HTRA4	-	2286.82	1.25225	0.00936563	1	0.573051	4.16972e-05	0.0408661
ENSG00000134716	CYP2J2	-	422.778	0.73928	0.00967383	1	0.409853	0.00475021	0.308995
ENSG00000232684	ATP11A-AS1	-	80.0297	0.923534	0.00996082	1	0.371601	0.00956352	0.402846
ENSG00000114638	UPK1B	-	105.212	1.141	0.0100252	1	0.481148	0.000864588	0.171761
ENSG00000116670	MAD2L2	-	211.978	-0.725911	0.0103236	1	-0.443039	0.00184949	0.214659
ENSG00000229644	NAMPTL	-	77.9831	0.80929	0.0105572	1	0.389268	0.00763563	0.368491
ENSG00000128973	CLN6	-	275.48	0.624437	0.0107531	1	0.423919	0.00190736	0.214659
ENSG00000106789	CORO2A	-	199.711	1.20065	0.0107832	1	0.430079	0.0032339	0.274807
ENSG00000105855	ITGB8	-	1072.25	0.719422	0.0114144	1	0.385077	0.00820829	0.379698
ENSG00000169499	PLEKHA2	-	767.637	0.602001	0.0114714	1	0.38292	0.00643336	0.347563
ENSG00000143869	GDF7	-	98.0728	-1.17189	0.0114855	1	-0.339711	0.0108476	0.41448
ENSG00000102287	GABRE	-	23169.9	-0.516489	0.0116841	1	-0.326547	0.0204105	0.50861
ENSG00000106714	CNTNAP3	-	105.806	0.860577	0.011799	1	0.431019	0.0031657	0.273758
ENSG00000120053	GOT1	-	417.789	-0.614918	0.0118762	1	-0.463709	0.000225789	0.0718149
ENSG00000089847	ANKRD24	-	355.794	0.632239	0.011952	1	0.340002	0.0195442	0.503187
ENSG00000125746	EML2	-	1916.55	-0.543578	0.0119746	1	-0.417815	0.000688993	0.151177
ENSG00000228508	NA	-	137.89	0.945895	0.0120862	1	0.467883	0.00135792	0.191783
ENSG00000197461	PDGFA	-	303.846	0.720657	0.0123627	1	0.374909	0.0101991	0.409396
ENSG00000102547	CAB39L	-	218.761	0.804104	0.0125359	1	0.382998	0.00866877	0.385567
ENSG00000237996	NA	-	171.498	0.792513	0.0126225	1	0.391944	0.00728348	0.361738
ENSG00000065029	ZNF76	-	1843.35	-0.511106	0.0129003	1	-0.428308	7.05491e-05	0.0465242
ENSG00000136235	GPNMB	-	6030.78	-0.861858	0.0129602	1	-0.328643	0.020711	0.509408
ENSG00000204219	TCEA3	-	60.5039	0.911422	0.0131644	1	0.454549	0.00185742	0.214659
ENSG00000232986	RP11-179A7.2	-	79.2793	-0.891113	0.0132809	1	-0.260714	0.0503441	0.647286
ENSG00000100600	LGMN	-	6138.45	-0.466552	0.0134494	1	-0.34651	0.00665762	0.347649
ENSG00000138670	RASGEF1B	-	570.744	0.649358	0.0134752	1	0.390259	0.00637596	0.347563
ENSG00000139971	C14orf37	-	579.144	0.858349	0.0135757	1	0.396835	0.00645431	0.347563
ENSG00000171097	CCBL1	-	122.592	0.759845	0.0136508	1	0.385374	0.00831663	0.379698
ENSG00000104267	CA2	-	74.6952	0.960416	0.0140499	1	0.346701	0.0135504	0.447006
ENSG00000155189	AGPAT5	-	1234.1	-0.857117	0.0141003	1	-0.391008	0.00722004	0.361026
ENSG00000244300	RP11-475N22.4	-	1076.34	-0.606633	0.0141996	1	-0.362923	0.0112451	0.420646
ENSG00000214357	NEURL1B	-	388.827	1.03943	0.0146582	1	0.466304	0.00134045	0.191783
ENSG00000134030	CTIF	-	349.332	0.70652	0.014728	1	0.384434	0.00822535	0.379698
ENSG00000074964	ARHGEF10L	-	844.281	-0.589965	0.0147399	1	-0.392616	0.00434372	0.306699
ENSG00000135766	EGLN1	-	1288.81	0.546165	0.0148232	1	0.384322	0.00394535	0.302086
ENSG00000084463	WBP11	-	564.575	0.576636	0.014957	1	0.387379	0.00472275	0.308574
ENSG00000128578	STRIP2	-	442.078	-0.643795	0.0149975	1	-0.350181	0.0160791	0.471389
ENSG00000230435	AC004160.4	-	79.6225	-0.784077	0.0150026	1	-0.266034	0.0545475	0.654683
ENSG00000184160	ADRA2C	-	168.427	1.56149	0.0150948	1	0.285125	0.0233996	0.527629
ENSG00000124766	SOX4	-	216.555	0.750149	0.0154776	1	0.354809	0.0149808	0.460737
ENSG00000111640	GAPDH	-	8847.31	0.925579	0.0157201	1	0.463495	0.0015066	0.196989
ENSG00000185112	FAM43A	-	1475.84	0.58745	0.0158632	1	0.34779	0.0153947	0.466005
ENSG00000112964	GHR	-	368.193	-0.959428	0.0159708	1	-0.476278	0.00111068	0.188278
ENSG00000148671	C10orf116	-	198.644	-0.854714	0.0162314	1	-0.353356	0.0141048	0.447851
ENSG00000147571	CRH	-	4950.66	1.62032	0.0164098	1	0.220737	0.065453	0.682967
ENSG00000148339	SLC25A25	-	906.981	-0.536534	0.0164435	1	-0.403276	0.00139588	0.191783
ENSG00000172070	SRXN1	-	341.074	-0.647203	0.0165889	1	-0.450302	0.000779605	0.166101
ENSG00000100234	TIMP3	-	21670.3	1.24519	0.0167319	1	0.388266	0.00742586	0.365109
ENSG00000075213	SEMA3A	-	359.222	0.889881	0.0168362	1	0.395695	0.00643944	0.347563
ENSG00000166866	MYO1A	-	56.7939	-1.48901	0.0169205	1	-0.414466	0.00171298	0.20812
ENSG00000138207	RBP4	-	87.3241	2.34145	0.0170268	1	0.0896431	0.228901	0.863229
ENSG00000198668	CALM1	-	7502.57	0.571851	0.0170673	1	0.388277	0.00439866	0.306699
ENSG00000157927	RADIL	-	83.7965	0.927014	0.0171485	1	0.401992	0.00553797	0.326911
ENSG00000196208	GREB1	-	178.047	1.97447	0.0171612	1	0.260169	0.0209997	0.510491
ENSG00000241839	PLEKHO2	-	2556.72	-0.487636	0.01722	1	-0.334341	0.0136844	0.447006
ENSG00000140931	CMTM3	-	292.003	0.588638	0.017454	1	0.396129	0.00384572	0.298582
ENSG00000137491	SLCO2B1	-	3189.38	-0.494341	0.0174952	1	-0.401633	0.000424068	0.103904
ENSG00000170340	B3GNT2	-	635.985	-0.599138	0.0174999	1	-0.454928	0.000255017	0.0720961
ENSG00000235831	BHLHE40-AS1	-	65.8937	0.897354	0.0175251	1	0.412249	0.0046364	0.306699
ENSG00000242299	RP11-234A1.1	-	105.266	0.722942	0.0175485	1	0.379041	0.00938652	0.399812
ENSG00000226985	RP11-142G7.2	-	57.4809	3.28483	0.0176146	1	0.0738159	0.211895	0.854588
ENSG00000110079	MS4A4A	-	1071.98	-0.669779	0.0176255	1	-0.373585	0.0100122	0.409396
ENSG00000128268	MGAT3	-	1070.74	0.801036	0.0176805	1	0.461221	0.00139424	0.191783
ENSG00000188042	ARL4C	-	2124.3	-0.708123	0.0177494	1	-0.325784	0.0252744	0.538843
ENSG00000234390	AF238380.5	-	186.308	-0.616041	0.0177609	1	-0.37013	0.00970981	0.405522
ENSG00000148053	NTRK2	-	111.568	2.00156	0.0178946	1	0.332544	0.00653873	0.347649
ENSG00000244313	RP11-425L10.1	-	92.1313	0.79613	0.0179032	1	0.392773	0.00715697	0.361026
ENSG00000113946	CLDN16	-	82.057	-1.33122	0.0179043	1	-0.334928	0.00890919	0.387856
ENSG00000173894	CBX2	-	90.4066	0.948924	0.0180451	1	0.415357	0.00421594	0.306699
ENSG00000144452	ABCA12	-	231.233	1.30022	0.0180755	1	0.384765	0.00738043	0.364093
ENSG00000179820	MYADM	-	359.632	1.19731	0.0181608	1	0.360417	0.0124719	0.439688
ENSG00000243156	MICAL3	-	142.879	0.774506	0.0182151	1	0.435879	0.00259293	0.249141
ENSG00000168274	HIST1H2AE	-	508.953	0.747096	0.018439	1	0.41323	0.004433	0.306699
ENSG00000167261	DPEP2	-	787.25	-0.508654	0.0185593	1	-0.279281	0.0547087	0.654683
ENSG00000136695	IL36RN	-	370.371	-0.872423	0.018648	1	-0.313942	0.0253481	0.538843
ENSG00000166592	RRAD	-	298.174	1.22645	0.0187471	1	0.325702	0.0202777	0.50861
ENSG00000105355	PLIN3	-	1973.07	-0.511989	0.0187671	1	-0.408915	0.000475405	0.114573
ENSG00000145287	PLAC8	-	229.629	1.38081	0.018847	1	0.332748	0.0156275	0.466005
ENSG00000106772	PRUNE2	-	743.518	2.1606	0.01886	1	0.128409	0.154771	0.81536
ENSG00000167767	KRT80	-	1092.53	-0.490419	0.018948	1	-0.323746	0.0192864	0.50094
ENSG00000132561	MATN2	-	1800.81	-0.765148	0.0189984	1	-0.365335	0.012298	0.437566
ENSG00000121060	TRIM25	-	11437.9	-0.520994	0.0195192	1	-0.284453	0.0504644	0.647286
ENSG00000109944	C11orf63	-	206.271	-0.63187	0.0198177	1	-0.359998	0.012786	0.447006
ENSG00000254911	SCARNA9	-	136.407	0.656709	0.019971	1	0.37187	0.0102315	0.409396
ENSG00000138162	TACC2	-	50167.1	-0.4701	0.02033	1	-0.29313	0.0383147	0.602229
ENSG00000114861	FOXP1	-	935.484	0.502988	0.0203444	1	0.415713	0.000174315	0.065708
ENSG00000248905	FMN1	-	1794.84	0.500177	0.0208416	1	0.386564	0.00157428	0.201247
ENSG00000113389	NPR3	-	120.025	0.774105	0.0211143	1	0.340322	0.0189474	0.49784
ENSG00000169247	SH3TC2	-	19640.6	-0.657858	0.0211201	1	-0.304363	0.0366805	0.596841
ENSG00000204060	FOXO6	-	189.879	-0.856743	0.0212886	1	-0.388971	0.00752885	0.365795
ENSG00000106991	ENG	-	4550.65	0.906397	0.0212968	1	0.468247	0.00133612	0.191783
ENSG00000013588	GPRC5A	-	176.051	1.75877	0.021421	1	0.424402	0.0024941	0.241223
ENSG00000100167	2003-09-01	-	223.221	0.758692	0.0214748	1	0.393801	0.00696197	0.355131
ENSG00000161011	SQSTM1	-	17158.3	-0.529444	0.0219266	1	-0.306131	0.033805	0.583254
ENSG00000184454	NCMAP	-	1144.37	-0.698705	0.0219562	1	-0.291602	0.0430471	0.628437
ENSG00000137331	IER3	-	152.943	0.916384	0.0220004	1	0.420431	0.00388615	0.299112
ENSG00000254087	LYN	-	2230.03	0.664809	0.0220255	1	0.360945	0.013106	0.447006
ENSG00000171056	SOX7	-	104.572	1.1804	0.0221903	1	0.448699	0.00160938	0.203961
ENSG00000177675	CD163L1	-	1075.11	-0.453231	0.0223681	1	-0.304781	0.0263155	0.542587
ENSG00000077044	DGKD	-	1155.79	0.642714	0.0224074	1	0.367793	0.010916	0.414667
ENSG00000143162	CREG1	-	1567.12	-0.475418	0.0227604	1	-0.338679	0.0104	0.409396
ENSG00000166839	ANKDD1A	-	827.284	-0.479923	0.0227845	1	-0.270142	0.0622748	0.675648
ENSG00000233560	KRT8P39	-	179.519	0.611716	0.0228359	1	0.428957	0.0013642	0.191783
ENSG00000232036	GS1-115G20.2	-	60.8385	0.926566	0.0231441	1	0.519061	0.000335146	0.0864383
ENSG00000117410	ATP6V0B	-	1207.77	-0.504427	0.0232612	1	-0.397563	0.000854077	0.171761
ENSG00000157765	SLC34A2	-	135.639	1.36999	0.0235298	1	0.31268	0.0220809	0.518822
ENSG00000110002	VWA5A	-	2025.22	-0.57538	0.023574	1	-0.28737	0.0491256	0.645376
ENSG00000154127	UBASH3B	-	1709.61	0.610506	0.0237892	1	0.359973	0.012221	0.43672
ENSG00000197381	ADARB1	-	700.88	0.555589	0.0239383	1	0.3748	0.00612396	0.343322
ENSG00000068489	PRR11	-	67.3929	0.873026	0.0239531	1	0.479457	0.000959979	0.176571
ENSG00000126878	AIF1L	-	521.772	0.611835	0.024325	1	0.349986	0.0154244	0.466005
ENSG00000162433	AK4	-	262.305	0.648733	0.0243375	1	0.44004	0.00119349	0.190711
ENSG00000253330	RP11-697N18.3	-	93.0613	0.7422	0.0244869	1	0.519312	0.000107741	0.0505636
ENSG00000074842	C19orf10	-	675.142	-0.532914	0.0244917	1	-0.400041	0.00151414	0.196989
ENSG00000199005	MIR370	-	61.3929	1.07732	0.0245808	1	0.354889	0.00998138	0.409396
ENSG00000123594	ATXN3L	-	135.611	3.58205	0.0246064	1	0.0488542	0.308136	0.903089
ENSG00000172379	ARNT2	-	183.933	0.904828	0.0246283	1	0.452547	0.00194455	0.215891
ENSG00000250072	CTC-529P8.1	-	1774.76	-0.749893	0.0253076	1	-0.24475	0.0744495	0.695091
ENSG00000107518	ATRNL1	-	262.541	-0.761059	0.0253347	1	-0.380042	0.00926854	0.396095
ENSG00000145685	LHFPL2	-	1728.85	-0.515656	0.0254052	1	-0.369471	0.00497573	0.313941
ENSG00000130600	H19	-	66062.4	0.595963	0.0256272	1	0.358315	0.0122213	0.43672
ENSG00000152952	PLOD2	-	1128.91	0.747648	0.0258093	1	0.377822	0.00968118	0.405522
ENSG00000146242	TPBG	-	614.62	0.788467	0.0258249	1	0.426036	0.00342023	0.279338
ENSG00000180189	HMGB1P14	-	62.4568	0.962298	0.0258292	1	0.412327	0.00442112	0.306699
ENSG00000152527	PLEKHH2	-	212.39	0.61858	0.0262046	1	0.335643	0.0210839	0.510491
ENSG00000232490	OSBPL10-AS1	-	91.5955	0.766	0.0262543	1	0.479682	0.000674164	0.150165
ENSG00000125637	PSD4	-	4428.45	-0.456112	0.0263564	1	-0.368404	0.00137396	0.191783
ENSG00000106100	NOD1	-	639.729	0.493479	0.026505	1	0.382015	0.00179336	0.213152
ENSG00000188984	AADACL3	-	139.06	1.75957	0.0266639	1	0.0992214	0.264747	0.875492
ENSG00000008256	CYTH3	-	7945.39	-0.519306	0.0267189	1	-0.307452	0.0321965	0.575012
ENSG00000154274	C4orf19	-	1491.86	-0.460076	0.0267554	1	-0.320516	0.0169988	0.482808
ENSG00000213468	RP11-453F18__B.1	-	338.109	0.605103	0.0269492	1	0.39598	0.00426982	0.306699
ENSG00000124225	PMEPA1	-	79.9219	1.33741	0.0269953	1	0.331661	0.0188574	0.49784
ENSG00000109265	KIAA1211	-	322.028	-0.907606	0.0269965	1	-0.343334	0.0155404	0.466005
ENSG00000085998	POMGNT1	-	2089.45	-0.454453	0.0272775	1	-0.320781	0.0159496	0.470833
ENSG00000100523	DDHD1	-	997.951	0.472078	0.0272776	1	0.349405	0.00638397	0.347563
ENSG00000230333	AC004538.3	-	121.835	-0.592667	0.0273621	1	-0.212026	0.129805	0.788915
ENSG00000082556	OPRK1	-	603.728	-1.28065	0.027421	1	-0.262078	0.0405475	0.621573
ENSG00000243870	Metazoa_SRP	-	70.9559	-4.16498	0.0275781	1	-0.424689	0.000111584	0.0505636
ENSG00000166667	SPDYE6	-	82.7771	0.869299	0.0278889	1	0.402337	0.00577265	0.332799
ENSG00000148737	TCF7L2	-	323.104	0.787588	0.0281785	1	0.367563	0.0116798	0.430338
ENSG00000121289	CEP89	-	136.38	0.663614	0.0283744	1	0.540212	1.79616e-06	0.0118476
ENSG00000197646	PDCD1LG2	-	159.194	0.729999	0.0285341	1	0.344758	0.0181207	0.494235
ENSG00000157404	KIT	-	363.016	1.0857	0.0286421	1	0.338868	0.0190318	0.49784
ENSG00000197930	ERO1L	-	1518.5	0.485572	0.0286559	1	0.350098	0.0074898	0.365795
ENSG00000154529	CNTNAP3B	-	155.256	1.28405	0.0287661	1	0.35653	0.00685616	0.351193
ENSG00000142511	GPR32	-	56.8237	2.04335	0.0288399	1	0.12737	0.186347	0.84156
ENSG00000139263	LRIG3	-	674.793	-0.628204	0.0288765	1	-0.355721	0.013958	0.447006
ENSG00000108960	MMD	-	1000.34	-0.463817	0.0291181	1	-0.270877	0.0599576	0.670507
ENSG00000137507	LRRC32	-	1254.57	0.50967	0.0292141	1	0.34164	0.0127928	0.447006
ENSG00000173391	OLR1	-	1196.7	0.439742	0.0292223	1	0.320583	0.0136341	0.447006
ENSG00000129493	HEATR5A	-	1388.08	0.738127	0.029461	1	0.401035	0.00583811	0.335258
ENSG00000174903	RAB1B	-	1171.74	-0.46942	0.0298101	1	-0.376281	0.00123301	0.190805
ENSG00000172935	MRGPRF	-	68.9626	1.10992	0.0298209	1	0.335011	0.012956	0.447006
ENSG00000143772	ITPKB	-	1200.63	0.602591	0.0298446	1	0.362137	0.0113341	0.422899
ENSG00000122884	P4HA1	-	834.876	0.601712	0.0298806	1	0.352365	0.0143123	0.449583
ENSG00000174353	STAG3L3	-	257.487	0.638536	0.0300559	1	0.388074	0.00640157	0.347563
ENSG00000189159	HN1	-	192.375	1.35578	0.0301964	1	0.223149	0.11001	0.756589
ENSG00000182511	FES	-	1265.57	-0.437276	0.0302308	1	-0.382765	8.23183e-05	0.0471067
ENSG00000122779	TRIM24	-	990.394	0.49802	0.0302831	1	0.365346	0.00463166	0.306699
ENSG00000166619	BLCAP	-	780.554	0.492901	0.0305087	1	0.418908	5.65458e-05	0.0416081
ENSG00000255571	CTD-2335A18.1	-	145.389	1.05002	0.0308278	1	0.366449	0.00872437	0.38563
ENSG00000167612	ANKRD33	-	1018.87	-0.717036	0.0309247	1	-0.254313	0.0691195	0.693439
ENSG00000014257	ACPP	-	435.874	-0.640469	0.030939	1	-0.363637	0.0119428	0.435662
ENSG00000221926	TRIM16	-	169.939	0.659314	0.0309869	1	0.361267	0.012956	0.447006
ENSG00000170965	PLAC1	-	2493.02	-0.725884	0.0310241	1	-0.285919	0.0453292	0.635615
ENSG00000247095	MIR210HG	-	111.905	1.23842	0.0310894	1	0.296147	0.0319947	0.573603
ENSG00000111799	COL12A1	-	220.99	1.29241	0.0311876	1	0.236454	0.0674005	0.686187
ENSG00000100219	XBP1	-	5132.17	-0.406513	0.0311934	1	-0.301096	0.0187168	0.49784
ENSG00000229456	RLIMP1	-	67.7956	1.12327	0.0313755	1	0.376016	0.00659015	0.347649
ENSG00000164849	GPR146	-	93.7858	0.825224	0.0315588	1	0.373498	0.0102327	0.409396
ENSG00000151151	IPMK	-	622.092	0.49803	0.0316336	1	0.375402	0.00281682	0.258474
ENSG00000196331	HIST1H2BO	-	186.81	0.92529	0.0318748	1	0.314097	0.0307156	0.56923
ENSG00000157680	DGKI	-	235.335	-0.731552	0.0321344	1	-0.298367	0.037758	0.599784
ENSG00000166816	LDHD	-	281.829	-0.703094	0.0325339	1	-0.32363	0.0262687	0.542587
ENSG00000143125	PROK1	-	78.4381	-0.808718	0.0325483	1	-0.250879	0.0642988	0.680358
ENSG00000049769	PPP1R3F	-	268.315	-0.498754	0.0326485	1	-0.288758	0.045381	0.635615
ENSG00000053328	METTL24	-	111.59	-1.03853	0.0326923	1	-0.194374	0.0907226	0.73229
ENSG00000135917	SLC19A3	-	3390.07	-0.444371	0.0328908	1	-0.27849	0.0487284	0.645376
ENSG00000241429	EEF1A1P25	-	104.239	0.740506	0.0330285	1	0.393057	0.0070006	0.355131
ENSG00000072840	EVC	-	216.64	0.560508	0.0330522	1	0.305096	0.0359599	0.595772
ENSG00000233559	AC016831.7	-	508.547	0.627143	0.033419	1	0.346482	0.0170268	0.482808
ENSG00000134717	BTF3L4	-	284.564	0.544998	0.0336592	1	0.463645	7.39319e-06	0.0150027
ENSG00000136010	ALDH1L2	-	133.987	-0.679565	0.0338841	1	-0.309948	0.0332567	0.579411
ENSG00000137261	KIAA0319	-	150.002	-0.831728	0.0339402	1	-0.289625	0.0376442	0.599784
ENSG00000170647	TMEM133	-	277.157	-0.602195	0.0339656	1	-0.331307	0.0225503	0.521881
ENSG00000198046	ZNF667	-	69.9015	0.730094	0.0340534	1	0.350099	0.0164289	0.475435
ENSG00000204614	TRIM40	-	3089.17	-0.667688	0.0342493	1	-0.264424	0.0643648	0.680358
ENSG00000104660	LEPROTL1	-	883.182	0.679496	0.0342985	1	0.40784	0.00434901	0.306699
ENSG00000253958	CLDN23	-	141.253	-0.809919	0.0343242	1	-0.29686	0.0351956	0.592914
ENSG00000135636	DYSF	-	13118.2	-0.403203	0.034375	1	-0.305897	0.0143973	0.450328
ENSG00000181381	DDX60L	-	3135.71	0.412865	0.0344556	1	0.302036	0.0196841	0.505902
ENSG00000134802	SLC43A3	-	77.8929	0.903758	0.0344947	1	0.337836	0.0169854	0.482808
ENSG00000156966	B3GNT7	-	214.135	1.1716	0.0345128	1	0.30721	0.03015	0.565671
ENSG00000153404	PLEKHG4B	-	332.427	-0.742245	0.0345302	1	-0.366612	0.0120688	0.43672
ENSG00000180771	SRSF8	-	425.45	0.495222	0.0346442	1	0.377394	0.00245652	0.239161
ENSG00000113645	WWC1	-	3589.58	-0.446961	0.0347122	1	-0.274096	0.0539877	0.654683
ENSG00000049323	LTBP1	-	8029.26	0.4655	0.034714	1	0.323071	0.0163673	0.475435
ENSG00000119714	GPR68	-	313.121	-0.56473	0.0350724	1	-0.348207	0.0141716	0.449001
ENSG00000207549	MIR521-2	-	70.3654	0.84321	0.035311	1	0.465464	0.00132697	0.191783
ENSG00000006327	TNFRSF12A	-	1264.01	-0.614967	0.0353826	1	-0.316479	0.0301692	0.565671
ENSG00000243836	WDR86-AS1	-	154.139	1.70177	0.0354788	1	0.342049	0.00898476	0.389631
ENSG00000146859	TMEM140	-	887.574	-0.433263	0.0362197	1	-0.292553	0.0325645	0.576273
ENSG00000188706	ZDHHC9	-	256.591	0.523153	0.0363771	1	0.352209	0.0102042	0.409396
ENSG00000168993	CPLX1	-	101.519	-0.689115	0.0363873	1	-0.32878	0.0242519	0.527629
ENSG00000250539	KRT8P33	-	145.083	0.679796	0.036446	1	0.381654	0.00852084	0.383073
ENSG00000127083	OMD	-	65.7707	0.988385	0.0364754	1	0.309516	0.0227644	0.523335
ENSG00000104419	NDRG1	-	4624.41	0.864069	0.0365429	1	0.350956	0.0138223	0.447006
ENSG00000253284	RP11-282K24.3	-	457.447	0.561982	0.0366871	1	0.338463	0.0178533	0.493322
ENSG00000178826	TMEM139	-	654.345	-0.459731	0.0367309	1	-0.281936	0.0475086	0.643808
ENSG00000158578	ALAS2	-	549.725	1.1841	0.0367693	1	0.217658	0.136169	0.796831
ENSG00000132932	ATP8A2	-	113.502	1.16834	0.0369052	1	0.213968	0.102599	0.748097
ENSG00000204128	C2orf72	-	6694.75	-0.645878	0.0370471	1	-0.279994	0.0531735	0.653349
ENSG00000136830	FAM129B	-	36393.8	-0.447744	0.0372535	1	-0.28397	0.0435299	0.631126
ENSG00000160113	NR2F6	-	2123.17	-0.4709	0.0376824	1	-0.343565	0.00805721	0.376029
ENSG00000226089	RP1-300G12.2	-	107.939	0.713632	0.0378115	1	0.335858	0.0212945	0.512543
ENSG00000119950	MXI1	-	492.164	0.475153	0.0378773	1	0.332783	0.0129174	0.447006
ENSG00000070404	FSTL3	-	8516.34	2.06158	0.0379983	1	0.220493	0.0684742	0.690424
ENSG00000249430	CTD-2231H16.1	-	90.5921	-0.925825	0.0380608	1	-0.345275	0.0147481	0.454531
ENSG00000116667	C1orf21	-	562.112	0.502254	0.0381151	1	0.394723	0.000946859	0.176571
ENSG00000153093	ACOXL	-	1058.97	-0.76344	0.0381172	1	-0.373018	0.010638	0.409396
a - Genes with DESeq FDR<0.1 and DESeq2 FDR<0.05 are considered significantly differentially expressed in this study
b - average expression in tested samples given as normalized read counts

## Sheet: LGA
Supplementary Data S3. - Top 300 differential expression test results in DESeq and DESeq2 for normal samples compared to PE, GD, SGA, LGA, PE without IUGR and PE with IUGR. Sorted by DESeq P value. Normal samples are used as reference in comparisons i. e. positive log2 fold change means elevated RNA expression in pregnancy complication.
			DESeq				DESeq2
Ensembl ID	Gene	Significanta	Mean expressionb	log2(FoldChange)	p value	FDR	log2(FoldChange)	p value	FDR
ENSG00000230937	MIR205HG	+	759.312	1.09927	1.10952e-06	0.0160969	0.80031	1.43942e-08	0.000208831
ENSG00000123594	ATXN3L	-	213.422	4.34099	2.23727e-06	0.0162292	0.095798	0.122524	0.493497
ENSG00000235592	GS1-600G8.4	-	369.465	3.89402	4.27853e-06	0.0187355	0.135401	0.0817149	0.424831
ENSG00000231216	GS1-600G8.3	-	817.243	3.90369	5.16555e-06	0.0187355	0.103245	0.134583	0.507944
ENSG00000226985	RP11-142G7.2	-	105.939	4.29572	1.03379e-05	0.0299964	0.174161	0.0300793	0.30497
ENSG00000132972	RNF17	-	102.928	5.08105	8.58434e-05	0.207569	0.394155	0.000885301	0.12624
ENSG00000017373	SRCIN1	-	353.567	-0.911487	0.000282626	0.585763	-0.476008	0.00265895	0.162836
ENSG00000131037	EPS8L1	-	9433.99	-0.83401	0.00040876	0.676642	-0.549668	0.000254916	0.0861919
ENSG00000215837	SDHAP2	-	2751.42	-0.662615	0.0004273	0.676642	-0.433832	0.00402148	0.17416
ENSG00000211890	IGHA2	-	86.1258	-1.22625	0.000466392	0.676642	-0.629224	7.20018e-05	0.0556431
ENSG00000183779	ZNF703	-	892.23	-0.961828	0.000539256	0.71123	-0.508067	0.00133104	0.131715
ENSG00000105227	PRX	-	250.229	-1.03113	0.000609572	0.736972	-0.565885	0.000334021	0.0988974
ENSG00000006016	CRLF1	-	105.758	-1.35281	0.000720707	0.784083	-0.387128	0.00737615	0.203356
ENSG00000232079	AL035610.1	-	94.1719	1.09908	0.000780116	0.784083	0.73131	1.07388e-06	0.00519327
ENSG00000227466	RP11-397C12.1	-	59.5941	1.26911	0.000846665	0.784083	0.561385	0.000369808	0.104429
ENSG00000114812	VIPR1	-	68.006	-1.31936	0.000864718	0.784083	-0.638768	5.62079e-05	0.0509665
ENSG00000226403	RP11-31F19.1	-	81.3483	1.13126	0.00094393	0.805561	0.715056	2.97284e-06	0.00862601
ENSG00000173391	OLR1	-	1300.74	0.737133	0.0010453	0.842512	0.501219	0.000705406	0.124826
ENSG00000167470	MIDN	-	846.246	-0.77691	0.00126847	0.899706	-0.496693	0.0011041	0.129013
ENSG00000211895	IGHA1	-	751.85	-0.737466	0.0013788	0.899706	-0.469386	0.0020887	0.146296
ENSG00000099849	RASSF7	-	552.062	-0.741918	0.0015196	0.899706	-0.497574	0.000846676	0.12624
ENSG00000152078	TMEM56	-	401.546	0.802548	0.00162475	0.899706	0.487649	0.00164159	0.138685
ENSG00000087266	SH3BP2	-	3948.92	-0.797447	0.0016438	0.899706	-0.430057	0.00651949	0.198067
ENSG00000187017	ESPN	-	58.7229	-1.28218	0.0016556	0.899706	-0.55236	0.00044628	0.104429
ENSG00000073282	TP63	-	707.497	0.733882	0.00174764	0.899706	0.492675	0.000949266	0.12624
ENSG00000198355	PIM3	-	2897.87	-0.651867	0.00175757	0.899706	-0.410456	0.00735871	0.203356
ENSG00000116883	AL591845.1	-	97.8073	-0.949638	0.00178671	0.899706	-0.498337	0.00166005	0.138685
ENSG00000202198	RN7SK	-	253351	0.656732	0.00180247	0.899706	0.48242	0.000570675	0.116692
ENSG00000162694	EXTL2	-	653.849	0.697495	0.00181342	0.899706	0.515677	0.000214632	0.0778469
ENSG00000108785	HSD17B1P1	-	3354.12	-0.886822	0.00186043	0.899706	-0.333411	0.0302516	0.305548
ENSG00000140481	CCDC33	-	142.614	-0.893579	0.0020019	0.936891	-0.383211	0.0147048	0.246727
ENSG00000064195	DLX3	-	362.67	-0.839873	0.00209768	0.951034	-0.458676	0.00367028	0.16894
ENSG00000125895	TMEM74B	-	397.659	-0.935394	0.0023096	0.999286	-0.520928	0.000941029	0.12624
ENSG00000241230	Metazoa_SRP	-	71.6455	1.08094	0.00281657	0.999286	0.536372	0.000720057	0.124826
ENSG00000138658	C4orf21	-	383.626	0.730855	0.00294935	0.999286	0.496763	0.000786211	0.12624
ENSG00000132613	MTSS1L	-	1036.56	-0.743551	0.00312954	0.999286	-0.484771	0.00132833	0.131715
ENSG00000132510	KDM6B	-	1397.55	-0.690289	0.00325146	0.999286	-0.507648	0.000283368	0.0906958
ENSG00000196576	PLXNB2	-	9870.86	-0.621371	0.00325151	0.999286	-0.455859	0.00114789	0.129013
ENSG00000108786	HSD17B1	-	24023.8	-0.692876	0.00330482	0.999286	-0.355965	0.0247459	0.283058
ENSG00000126461	SCAF1	-	1087.44	-0.703678	0.00336361	0.999286	-0.488409	0.000826982	0.12624
ENSG00000236532	AL035610.2	-	165.514	0.822103	0.00339874	0.999286	0.498327	0.00130419	0.131715
ENSG00000085185	BCORL1	-	1575.89	-0.650698	0.00341628	0.999286	-0.454373	0.00180191	0.139762
ENSG00000107890	ANKRD26	-	550.333	0.649553	0.00357648	0.999286	0.490692	0.000328578	0.0988974
ENSG00000131149	GSE1	-	10980.2	-0.592382	0.00360751	0.999286	-0.447323	0.00103916	0.129013
ENSG00000171570	RAB4B-EGLN2	-	4429.11	-0.703036	0.0036097	0.999286	-0.422736	0.00647663	0.198067
ENSG00000104714	ERICH1	-	1108.18	-0.633495	0.00387176	0.999286	-0.53971	1.82667e-06	0.00662533
ENSG00000184922	FMNL1	-	1107.62	-0.681968	0.00399178	0.999286	-0.444637	0.00325436	0.166835
ENSG00000172009	THOP1	-	2834.33	-0.835903	0.00407422	0.999286	-0.5287	0.000542818	0.116692
ENSG00000198517	MAFK	-	7209.01	-0.637073	0.00412803	0.999286	-0.388492	0.0120264	0.227473
ENSG00000090776	EFNB1	-	1489.47	-0.584703	0.00418255	0.999286	-0.389131	0.00932592	0.214003
ENSG00000243426	Metazoa_SRP	-	60.2075	1.40409	0.00418432	0.999286	0.462721	0.00204546	0.146185
ENSG00000144791	LIMD1	-	2687.37	-0.564697	0.00444442	0.999286	-0.398203	0.00591764	0.196491
ENSG00000213513	RP13-39P12.2	-	638.291	-0.575998	0.00444676	0.999286	-0.365883	0.0166586	0.254745
ENSG00000176092	AIM1L	-	8328.24	-0.627008	0.00447148	0.999286	-0.338182	0.0324245	0.312715
ENSG00000147872	PLIN2	-	7150.24	-0.987809	0.00460093	0.999286	-0.422873	0.00710584	0.202936
ENSG00000250479	CHCHD10	-	152.735	-0.781009	0.0046966	0.999286	-0.409995	0.00965282	0.21574
ENSG00000132005	RFX1	-	540.012	-0.71493	0.00469999	0.999286	-0.517807	0.000255463	0.0861919
ENSG00000090975	PITPNM2	-	1063.73	-0.630542	0.00477005	0.999286	-0.451396	0.0016051	0.137559
ENSG00000167173	C15orf39	-	1536.09	-0.65771	0.00480655	0.999286	-0.440191	0.00316836	0.166278
ENSG00000189410	SH2D5	-	2778.95	-0.722672	0.0050011	0.999286	-0.274795	0.0746088	0.410115
ENSG00000182985	CADM1	-	815.828	0.807258	0.00506923	0.999286	0.495738	0.00132544	0.131715
ENSG00000253701	AL928768.3	-	99.4781	-0.958789	0.00511839	0.999286	-0.50257	0.00150745	0.136615
ENSG00000171346	KRT15	-	105.07	-1.22349	0.00520441	0.999286	-0.408178	0.00652623	0.198067
ENSG00000105223	PLD3	-	3305.4	-0.58241	0.00533163	0.999286	-0.470771	0.000163976	0.068072
ENSG00000185630	PBX1	-	1725.65	0.54653	0.00541152	0.999286	0.43242	0.000815799	0.12624
ENSG00000109265	KIAA1211	-	303.406	-0.984307	0.00544149	0.999286	-0.438369	0.00545443	0.193272
ENSG00000123159	GIPC1	-	1102.27	-0.629071	0.00548059	0.999286	-0.45522	0.0013314	0.131715
ENSG00000258839	MC1R	-	396.618	-0.841221	0.00551764	0.999286	-0.325451	0.0353303	0.316747
ENSG00000168274	HIST1H2AE	-	498.654	0.793568	0.0055235	0.999286	0.509954	0.000792411	0.12624
ENSG00000176387	HSD11B2	-	3799.36	-0.7619	0.00553052	0.999286	-0.337374	0.0323268	0.31264
ENSG00000185262	UBALD2	-	332.058	-0.739045	0.00573757	0.999286	-0.454802	0.00319264	0.166278
ENSG00000111846	GCNT2	-	504.034	0.721479	0.0058374	0.999286	0.468191	0.00198425	0.14466
ENSG00000166340	TPP1	-	2467.66	-0.539843	0.00588802	0.999286	-0.378432	0.00918351	0.214003
ENSG00000237070	AC005550.3	-	537.047	0.63434	0.0061025	0.999286	0.421776	0.0048938	0.185377
ENSG00000154874	CCDC144B	-	571.196	0.617532	0.0061386	0.999286	0.407781	0.00664508	0.198067
ENSG00000120913	PDLIM2	-	1965.93	-0.588251	0.00617214	0.999286	-0.343696	0.0278968	0.29607
ENSG00000007866	TEAD3	-	4204.28	-0.621431	0.00639809	0.999286	-0.390759	0.0107599	0.222371
ENSG00000166450	PRTG	-	924.227	0.566324	0.00655059	0.999286	0.392055	0.00743494	0.203398
ENSG00000102225	CDK16	-	1091.16	-0.585456	0.00659847	0.999286	-0.45467	0.00059096	0.116692
ENSG00000141098	GFOD2	-	990.171	-0.545724	0.00669275	0.999286	-0.351527	0.0206781	0.268352
ENSG00000165171	WBSCR27	-	58.295	-1.08369	0.00672812	0.999286	-0.546362	0.000570662	0.116692
ENSG00000125844	RRBP1	-	11295.5	-0.611944	0.00717722	0.999286	-0.490403	0.000106237	0.0616516
ENSG00000167612	ANKRD33	-	890.945	-1.10796	0.00718383	0.999286	-0.35561	0.0167588	0.254745
ENSG00000159713	TPPP3	-	2701.46	-0.860569	0.00719336	0.999286	-0.336631	0.0298517	0.304832
ENSG00000164889	SLC4A2	-	6559.97	-0.641973	0.00727059	0.999286	-0.415102	0.00617459	0.198067
ENSG00000164114	MAP9	-	136.801	0.78932	0.00731469	0.999286	0.418231	0.0082493	0.20798
ENSG00000138623	SEMA7A	-	9483.49	-0.562617	0.00734558	0.999286	-0.302652	0.0556312	0.371347
ENSG00000197121	PGAP1	-	1426.61	0.554219	0.00763659	0.999286	0.391853	0.00666026	0.198067
ENSG00000214193	SH3D21	-	1010.33	-0.766911	0.00771147	0.999286	-0.412445	0.0090977	0.214003
ENSG00000104290	FZD3	-	318.861	0.673761	0.00775572	0.999286	0.487453	0.000593564	0.116692
ENSG00000132879	FBXO44	-	52.16	-1.15181	0.00776685	0.999286	-0.472193	0.00250846	0.159618
ENSG00000138162	TACC2	-	47315.3	-0.533113	0.00779816	0.999286	-0.329178	0.0327103	0.313272
ENSG00000260257	RP5-1085F17.3	-	98.6628	0.887168	0.00784117	0.999286	0.553722	0.000310459	0.0958328
ENSG00000105576	TNPO2	-	2143.89	-0.633199	0.00796779	0.999286	-0.513399	3.51894e-05	0.0364662
ENSG00000165181	C9orf84	-	346.021	0.740832	0.00805564	0.999286	0.493635	0.000953906	0.12624
ENSG00000158555	GDPD5	-	9505.08	-0.605598	0.00814106	0.999286	-0.33541	0.0333826	0.314777
ENSG00000105135	ILVBL	-	2819.4	-0.603189	0.00825027	0.999286	-0.368753	0.017062	0.254745
ENSG00000108840	HDAC5	-	6576.29	-0.620025	0.00837592	0.999286	-0.336715	0.0330744	0.314008
ENSG00000163286	ALPPL2	-	536.674	-1.34661	0.00840836	0.999286	-0.334376	0.0245213	0.281897
ENSG00000235142	RP1-60O19.1	-	68.8663	-1.3079	0.00846118	0.999286	-0.308628	0.0232389	0.277654
ENSG00000187987	ZSCAN23	-	90.2981	0.956474	0.00850385	0.999286	0.419647	0.00772505	0.205042
ENSG00000134627	PIWIL4	-	90.4623	0.966717	0.00851041	0.999286	0.463641	0.00344376	0.16894
ENSG00000249464	RP11-93L9.1	-	293.169	0.728372	0.00863867	0.999286	0.457796	0.00281879	0.164899
ENSG00000141744	PNMT	-	105.587	-1.01108	0.00868168	0.999286	-0.453273	0.00407976	0.175636
ENSG00000138346	DNA2	-	185.445	0.748242	0.0087718	0.999286	0.457775	0.00304783	0.166278
ENSG00000072310	SREBF1	-	3999.73	-0.599074	0.00889471	0.999286	-0.323768	0.0405333	0.334015
ENSG00000073060	SCARB1	-	5133.3	-0.498187	0.0089707	0.999286	-0.348366	0.0166308	0.254745
ENSG00000142856	ITGB3BP	-	95.7116	0.845443	0.00913096	0.999286	0.491942	0.00166331	0.138685
ENSG00000175322	ZNF519	-	70.6427	0.876269	0.00931959	0.999286	0.526608	0.000716626	0.124826
ENSG00000160685	ZBTB7B	-	1732.34	-0.752681	0.00936723	0.999286	-0.410321	0.00936996	0.214078
ENSG00000164620	RELL2	-	530.001	-0.598381	0.0093846	0.999286	-0.332447	0.0349284	0.316747
ENSG00000254768	CTD-2140G10.2	-	105.927	-0.696702	0.00940612	0.999286	-0.253842	0.0962176	0.449504
ENSG00000144579	CTDSP1	-	8350.88	-0.539736	0.00951964	0.999286	-0.377832	0.00933052	0.214003
ENSG00000213988	ZNF90	-	126.399	0.765444	0.00953248	0.999286	0.52643	0.00035337	0.102534
ENSG00000140939	NOL3	-	264.685	-0.673102	0.00961118	0.999286	-0.430161	0.00476304	0.184388
ENSG00000161847	RAVER1	-	510.748	-0.712323	0.00963443	0.999286	-0.497207	0.000620339	0.119998
ENSG00000174996	KLC2	-	799.395	-0.590307	0.00971537	0.999286	-0.421316	0.00330457	0.16805
ENSG00000173801	JUP	-	6356.63	-0.612535	0.00983374	0.999286	-0.391805	0.0100699	0.217436
ENSG00000105137	SYDE1	-	5715.51	-0.831198	0.00988861	0.999286	-0.364729	0.0205671	0.268352
ENSG00000068489	PRR11	-	65.7457	0.909786	0.00991317	0.999286	0.492852	0.00182337	0.139762
ENSG00000169621	APLF	-	228.652	0.687355	0.00992212	0.999286	0.464638	0.00174865	0.139762
ENSG00000185432	METTL7A	-	695.075	0.73742	0.00993198	0.999286	0.43732	0.0050071	0.18642
ENSG00000169564	PCBP1	-	1714.12	-0.591946	0.0100799	0.999286	-0.467914	0.000287566	0.0906958
ENSG00000105855	ITGB8	-	1089.52	0.84992	0.0101011	0.999286	0.473991	0.00261612	0.162836
ENSG00000132746	ALDH3B2	-	961.62	-0.841556	0.0101212	0.999286	-0.368761	0.019193	0.265248
ENSG00000162512	SDC3	-	880.283	-0.583021	0.0102549	0.999286	-0.371803	0.0147532	0.246727
ENSG00000162783	IER5	-	2005.62	-0.573509	0.0102552	0.999286	-0.412932	0.00373166	0.169715
ENSG00000137502	RAB30	-	485.553	0.672488	0.0103443	0.999286	0.431445	0.0045848	0.182838
ENSG00000137968	SLC44A5	-	658.632	0.583922	0.0105616	0.999286	0.421699	0.00302182	0.166278
ENSG00000145592	RPL37	-	820.944	0.542642	0.0107152	0.999286	0.390227	0.00623407	0.198067
ENSG00000164488	DACT2	-	7153.01	-0.599511	0.0109104	0.999286	-0.345702	0.0273753	0.293541
ENSG00000246090	RP11-696N14.1	-	192.165	0.682664	0.0110006	0.999286	0.41565	0.00727599	0.203356
ENSG00000241839	PLEKHO2	-	2448.61	-0.496553	0.0112591	0.999286	-0.331564	0.0265014	0.290394
ENSG00000204991	SPIRE2	-	5729.25	-0.641582	0.0114379	0.999286	-0.366257	0.0196347	0.265972
ENSG00000196182	STK40	-	3276.95	-0.551192	0.0115221	0.999286	-0.365259	0.0148537	0.246846
ENSG00000165912	PACSIN3	-	1551.64	-0.575025	0.0115707	0.999286	-0.367259	0.0159255	0.252786
ENSG00000178209	PLEC	-	38373.7	-0.618402	0.0116864	0.999286	-0.395152	0.00947639	0.214266
ENSG00000179094	PER1	-	698.112	-0.687115	0.0117634	0.999286	-0.394438	0.0118904	0.227271
ENSG00000102287	GABRE	-	22306.9	-0.507781	0.0118913	0.999286	-0.327508	0.0309274	0.308594
ENSG00000167767	KRT80	-	1020.69	-0.586516	0.0122498	0.999286	-0.405879	0.00555331	0.193534
ENSG00000232316	RP1-124C6.1	-	177.522	-0.711363	0.0122806	0.999286	-0.205991	0.152643	0.527273
ENSG00000125503	PPP1R12C	-	1587.61	-0.56453	0.0122867	0.999286	-0.40158	0.00519834	0.189016
ENSG00000251843	U6	-	61.7212	0.985404	0.012293	0.999286	0.445547	0.0048001	0.184388
ENSG00000136942	RPL35	-	290.729	0.846623	0.0123446	0.999286	0.493311	0.00160623	0.137559
ENSG00000076201	PTPN23	-	2172.57	-0.563625	0.0123598	0.999286	-0.48159	1.66999e-05	0.0269202
ENSG00000133454	MYO18B	-	52.923	1.48439	0.0124988	0.999286	0.386626	0.00601338	0.196491
ENSG00000107954	NEURL	-	1229.38	-0.641424	0.0126122	0.999286	-0.290202	0.0661053	0.396304
ENSG00000146263	MMS22L	-	409.981	0.566277	0.0127566	0.999286	0.381295	0.0104599	0.221389
ENSG00000178662	CSRNP3	-	68.953	0.863313	0.0128027	0.999286	0.366947	0.0192361	0.265248
ENSG00000213145	CRIP1	-	146.864	-1.13033	0.0129252	0.999286	-0.323715	0.0247467	0.283058
ENSG00000196331	HIST1H2BO	-	185.862	1.00385	0.0130437	0.999286	0.522428	0.00097667	0.127653
ENSG00000104853	CLPTM1	-	1374.86	-0.577485	0.0132548	0.999286	-0.415083	0.00359425	0.16894
ENSG00000076864	RAP1GAP	-	1901.56	-0.790622	0.0134984	0.999286	-0.369907	0.0194615	0.265805
ENSG00000142694	EVA1B	-	1397.43	-0.568529	0.0137263	0.999286	-0.324442	0.0387794	0.329012
ENSG00000125755	SYMPK	-	4916.24	-0.510682	0.0137327	0.999286	-0.364067	0.0111799	0.226169
ENSG00000101003	GINS1	-	124.423	0.73576	0.0137685	0.999286	0.422973	0.00701191	0.201843
ENSG00000160226	C21orf2	-	207.052	-0.694551	0.013848	0.999286	-0.500051	0.000445436	0.104429
ENSG00000244300	RP11-475N22.4	-	1024.63	-0.638427	0.0138674	0.999286	-0.367786	0.0189312	0.265248
ENSG00000137491	SLCO2B1	-	3023.69	-0.537094	0.0139126	0.999286	-0.408122	0.00258932	0.162836
ENSG00000173011	TADA2B	-	1045.76	-0.520585	0.0140261	0.999286	-0.356317	0.0156806	0.251261
ENSG00000105663	WBP7	-	1386.06	-0.602739	0.0140277	0.999286	-0.439955	0.00176938	0.139762
ENSG00000143258	USP21	-	567.221	-0.584509	0.0141558	0.999286	-0.401175	0.00642281	0.198067
ENSG00000168487	BMP1	-	25371.6	-0.660012	0.0142461	0.999286	-0.375158	0.0169244	0.254745
ENSG00000162522	KIAA1522	-	1898.86	-0.572776	0.0142549	0.999286	-0.402062	0.00556983	0.193534
ENSG00000176208	ATAD5	-	241.364	0.589261	0.0142699	0.999286	0.439478	0.00156413	0.137559
ENSG00000107819	SFXN3	-	1283.89	-0.797568	0.0144109	0.999286	-0.426825	0.00697335	0.201781
ENSG00000134717	BTF3L4	-	282.429	0.625105	0.0144195	0.999286	0.514083	2.38411e-05	0.0345887
ENSG00000119969	HELLS	-	642.519	0.745603	0.0145748	0.999286	0.421153	0.00739499	0.203356
ENSG00000183814	LIN9	-	142.619	0.674406	0.0146154	0.999286	0.446111	0.00302795	0.166278
ENSG00000196975	ANXA4	-	4164.84	-0.498388	0.01469	0.999286	-0.293997	0.0595003	0.380011
ENSG00000246859	STARD4-AS1	-	300.968	0.571142	0.0146968	0.999286	0.366685	0.0160191	0.253224
ENSG00000101868	POLA1	-	744.998	0.527549	0.0149973	0.999286	0.381448	0.00724659	0.203356
ENSG00000184434	LRRC19	-	53.6941	1.06115	0.0150485	0.999286	0.592284	0.000165703	0.068072
ENSG00000162747	FCGR3B	-	51.3624	-1.05782	0.0150494	0.999286	-0.37471	0.013825	0.241591
ENSG00000133302	ANKRD32	-	153.428	0.67201	0.0152486	0.999286	0.38685	0.0136152	0.240596
ENSG00000109089	CDR2L	-	891.324	-0.706565	0.0153182	0.999286	-0.400505	0.0108097	0.222766
ENSG00000135596	MICAL1	-	2028.98	-0.523633	0.0153616	0.999286	-0.400342	0.00294018	0.166278
ENSG00000142675	CNKSR1	-	698.068	-0.578205	0.0155136	0.999286	-0.429393	0.00195759	0.143438
ENSG00000185842	DNAH14	-	423.782	0.648067	0.0155368	0.999286	0.346771	0.0284005	0.298144
ENSG00000099365	STX1B	-	142.301	-0.885337	0.0156307	0.999286	-0.397945	0.0117162	0.226169
ENSG00000258947	TUBB3	-	140.783	-0.755822	0.0157062	0.999286	-0.326201	0.0378952	0.325123
ENSG00000134460	IL2RA	-	60.7476	-0.893195	0.0157607	0.999286	-0.350007	0.023844	0.279719
ENSG00000186369	LINC00643	-	157.803	0.647087	0.0158282	0.999286	0.391479	0.0117059	0.226169
ENSG00000106397	PLOD3	-	1373.95	-0.510401	0.0158792	0.999286	-0.389114	0.00399215	0.173407
ENSG00000172830	SSH3	-	1817.35	-0.509197	0.0159166	0.999286	-0.345376	0.0197735	0.265972
ENSG00000164587	RPS14	-	1794.41	0.53535	0.0159307	0.999286	0.364475	0.0136965	0.241591
ENSG00000255773	NA	-	609.062	-0.677273	0.0160457	0.999286	-0.319035	0.0439324	0.343006
ENSG00000188042	ARL4C	-	2087.21	-0.624021	0.0161124	0.999286	-0.348526	0.0268954	0.292284
ENSG00000068308	OTUD5	-	1543.09	-0.708843	0.01612	0.999286	-0.418127	0.00734394	0.203356
ENSG00000069493	CLEC2D	-	233.957	0.606596	0.0161218	0.999286	0.377581	0.0141365	0.242388
ENSG00000156381	ANKRD9	-	1309.26	-0.665582	0.0161398	0.999286	-0.360558	0.0225112	0.277008
ENSG00000200280	SNORD114-21	-	58.9231	0.790797	0.0163445	0.999286	0.355346	0.0241975	0.280521
ENSG00000156453	PCDH1	-	15793.2	-0.743621	0.0163884	0.999286	-0.329154	0.0367714	0.321955
ENSG00000255302	EID1	-	281.719	0.582997	0.0164719	0.999286	0.398444	0.00698195	0.201781
ENSG00000125691	RPL23	-	934.895	0.722879	0.0164966	0.999286	0.421214	0.00707099	0.202739
ENSG00000184445	KNTC1	-	1008.11	0.547904	0.0165608	0.999286	0.370258	0.0126432	0.233964
ENSG00000165323	FAT3	-	164.357	0.961183	0.0166064	0.999286	0.328199	0.029348	0.301972
ENSG00000053900	ANAPC4	-	710.379	0.559313	0.0166746	0.999286	0.428052	0.00144446	0.135569
ENSG00000180509	KCNE1	-	153.218	-1.21788	0.0168101	0.999286	-0.380359	0.0100341	0.217403
ENSG00000200393	U6	-	120.502	0.795607	0.0168467	0.999286	0.427959	0.00677965	0.198868
ENSG00000144655	CSRNP1	-	4270.05	-0.514704	0.0168664	0.999286	-0.309768	0.0460204	0.346803
ENSG00000090920	FCGBP	-	3884.15	-1.82067	0.0168696	0.999286	-0.434293	0.00403692	0.174308
ENSG00000011132	APBA3	-	521.832	-0.550929	0.0169666	0.999286	-0.416383	0.00228606	0.155709
ENSG00000177106	EPS8L2	-	6045.35	-0.515311	0.0170517	0.999286	-0.406508	0.00168982	0.139298
ENSG00000132849	INADL	-	737.809	0.891899	0.0170583	0.999286	0.365057	0.0173311	0.255643
ENSG00000142002	DPP9	-	879.248	-0.552076	0.0171039	0.999286	-0.475003	1.57602e-05	0.0269202
ENSG00000139734	DIAPH3	-	279.168	0.793579	0.0171519	0.999286	0.412546	0.00923436	0.214003
ENSG00000166734	CASC4	-	481.645	0.545058	0.0171985	0.999286	0.370589	0.0123122	0.230782
ENSG00000099783	HNRNPM	-	1609.39	-0.536947	0.0172103	0.999286	-0.423563	0.00106928	0.129013
ENSG00000160439	RDH13	-	3363.52	-0.716167	0.017375	0.999286	-0.364807	0.0214145	0.27181
ENSG00000228508	NA	-	125.741	0.833735	0.0173798	0.999286	0.472338	0.00263702	0.162836
ENSG00000178467	P4HTM	-	1205.35	-0.53091	0.0173872	0.999286	-0.34929	0.0202999	0.268225
ENSG00000092470	WDR76	-	140.926	0.722275	0.0176693	0.999286	0.404356	0.0102241	0.219509
ENSG00000080603	SRCAP	-	3929.03	-0.534024	0.0177993	0.999286	-0.411076	0.00207708	0.146296
ENSG00000154529	CNTNAP3B	-	123.226	0.87965	0.0178832	0.999286	0.39393	0.0125332	0.232784
ENSG00000187790	FANCM	-	339.722	0.564819	0.0178949	0.999286	0.374924	0.012402	0.231569
ENSG00000141854	CTB-55O6.8	-	459.237	-0.938318	0.0179964	0.999286	-0.316723	0.0351577	0.316747
ENSG00000202048	SNORD114-20	-	96.5162	0.890173	0.0180106	0.999286	0.376077	0.0164166	0.254675
ENSG00000251574	RP11-6N13.1	-	64.8755	0.758639	0.0181125	0.999286	0.382833	0.0157878	0.251535
ENSG00000172183	ISG20	-	157.698	-0.612278	0.0181336	0.999286	-0.319274	0.0439515	0.343006
ENSG00000139324	TMTC3	-	1563.47	0.54453	0.0181772	0.999286	0.458082	7.67068e-05	0.0556431
ENSG00000136002	ARHGEF4	-	104.167	-0.86406	0.0182171	0.999286	-0.410628	0.00952181	0.214266
ENSG00000104885	DOT1L	-	1763.61	-0.575348	0.0183884	0.999286	-0.414626	0.00355411	0.16894
ENSG00000115468	EFHD1	-	2880.99	-0.599837	0.0186299	0.999286	-0.291888	0.0656332	0.395553
ENSG00000185485	SDHAP1	-	1178.79	-0.445408	0.0187398	0.999286	-0.288629	0.056913	0.374113
ENSG00000253143	RP11-333A23.3	-	86.4598	-1.30743	0.0187774	0.999286	-0.321688	0.0196925	0.265972
ENSG00000167182	SP2	-	231.443	-0.619424	0.018815	0.999286	-0.419401	0.00474001	0.184388
ENSG00000112742	TTK	-	96.304	0.89449	0.0188757	0.999286	0.402918	0.0107115	0.222183
ENSG00000161267	BDH1	-	73.5427	-0.917668	0.0189241	0.999286	-0.512093	0.00115766	0.129013
ENSG00000130726	TRIM28	-	6226.97	-0.510152	0.0189897	0.999286	-0.436913	8.58739e-05	0.0566299
ENSG00000256642	LINC00273	-	447.516	-1.1678	0.0191202	0.999286	-0.241008	0.0630077	0.386817
ENSG00000180189	HMGB1P14	-	66.6068	1.1868	0.0194759	0.999286	0.4378	0.00440242	0.180424
ENSG00000111816	FRK	-	110.503	0.851619	0.0195664	0.999286	0.397615	0.0120084	0.227466
ENSG00000172809	RPL38	-	258.281	0.642362	0.0198047	0.999286	0.407081	0.00773836	0.205042
ENSG00000240317	Metazoa_SRP	-	51.591	1.19666	0.0198521	0.999286	0.313424	0.0255568	0.285346
ENSG00000114738	MAPKAPK3	-	646.182	-0.550092	0.0198753	0.999286	-0.408464	0.00322057	0.166278
ENSG00000188396	TCTEX1D4	-	373.465	-0.531122	0.019897	0.999286	-0.26861	0.0903261	0.439896
ENSG00000174469	CNTNAP2	-	136.309	0.809893	0.0199334	0.999286	0.382707	0.0156714	0.251261
ENSG00000165359	DDX26B	-	306.538	0.62187	0.0199513	0.999286	0.367708	0.0184058	0.26029
ENSG00000223509	RP11-632K20.7	-	118.212	0.750732	0.0199949	0.999286	0.443119	0.00447873	0.181541
ENSG00000117245	KIF17	-	220.636	-0.553271	0.0200447	0.999286	-0.311224	0.0480955	0.351871
ENSG00000119669	IRF2BPL	-	2152.71	-0.579483	0.0201325	0.999286	-0.363242	0.0178696	0.258531
ENSG00000107140	TESK1	-	539.326	-0.533262	0.0201999	0.999286	-0.377533	0.00889274	0.213484
ENSG00000121621	KIF18A	-	82.262	0.773159	0.0202528	0.999286	0.423773	0.00728238	0.203356
ENSG00000170927	PKHD1	-	76.1271	-1.16084	0.0204145	0.999286	-0.30801	0.0287788	0.299515
ENSG00000182492	BGN	-	4230.36	-0.631419	0.0204296	0.999286	-0.309977	0.050624	0.359673
ENSG00000138670	RASGEF1B	-	591.46	0.826346	0.0205529	0.999286	0.464596	0.00314871	0.166278
ENSG00000171813	PWWP2B	-	1835.83	-0.612823	0.0206771	0.999286	-0.347585	0.026967	0.292405
ENSG00000172216	CEBPB	-	3318.39	-0.614456	0.0207122	0.999286	-0.337937	0.0322149	0.31264
ENSG00000171604	CXXC5	-	1069.02	-0.695328	0.0207206	0.999286	-0.33225	0.036023	0.318477
ENSG00000105355	PLIN3	-	1897.42	-0.506372	0.020765	0.999286	-0.377044	0.00642382	0.198067
ENSG00000148671	C10orf116	-	193.574	-0.799602	0.0208305	0.999286	-0.321306	0.038922	0.329644
ENSG00000186834	HEXIM1	-	3192.89	-0.465322	0.020851	0.999286	-0.326646	0.0243771	0.281804
ENSG00000179348	GATA2	-	3161.52	-0.675662	0.0208828	0.999286	-0.344518	0.0298027	0.304832
ENSG00000260417	CTD-2542L18.1	-	478.024	-0.737878	0.0209291	0.999286	-0.367895	0.0203644	0.268352
ENSG00000168056	LTBP3	-	3228.07	-0.515937	0.0209358	0.999286	-0.36799	0.0102982	0.219524
ENSG00000154898	CCDC144C	-	167.751	0.641116	0.0209946	0.999286	0.358738	0.0227162	0.277347
ENSG00000114737	CISH	-	1875.07	-0.581228	0.0210069	0.999286	-0.272737	0.0849441	0.429584
ENSG00000177943	MAMDC4	-	775.166	-0.558669	0.0210105	0.999286	-0.362097	0.0167908	0.254745
ENSG00000147996	CBWD5	-	174.73	0.670823	0.021084	0.999286	0.518837	9.4259e-05	0.0569795
ENSG00000181544	FANCB	-	104.543	0.712732	0.0211971	0.999286	0.441699	0.00416008	0.176863
ENSG00000126787	DLGAP5	-	76.9007	0.693929	0.0212755	0.999286	0.3366	0.0336811	0.315052
ENSG00000182809	CRIP2	-	1948.59	-0.770262	0.021469	0.999286	-0.389897	0.0139489	0.242388
ENSG00000175061	C17orf76-AS1	-	637.791	0.644623	0.021519	0.999286	0.404567	0.00832896	0.208699
ENSG00000144452	ABCA12	-	178.625	0.838046	0.0215224	0.999286	0.513689	0.000871654	0.12624
ENSG00000262454	RP11-65J21.3	-	104.195	-0.775901	0.0219082	0.999286	-0.287309	0.0607421	0.38213
ENSG00000196998	WDR45	-	891.058	-0.466787	0.0219269	0.999286	-0.263244	0.0942804	0.446125
ENSG00000197275	RAD54B	-	83.2348	0.718221	0.0219752	0.999286	0.389441	0.0137798	0.241591
ENSG00000161888	SPC24	-	55.3355	0.855443	0.0221433	0.999286	0.42371	0.0075475	0.204231
ENSG00000171368	TPPP	-	72.5533	0.855695	0.0222256	0.999286	0.335238	0.0305316	0.306744
ENSG00000197119	SLC25A29	-	261.171	-0.617714	0.0222938	0.999286	-0.408532	0.00649016	0.198067
ENSG00000176463	SLCO3A1	-	213.181	-0.669579	0.0223234	0.999286	-0.393405	0.0117508	0.226169
ENSG00000130985	UBA1	-	3264.96	-0.488826	0.0223403	0.999286	-0.433813	1.56796e-05	0.0269202
ENSG00000180543	TSPYL5	-	146.041	0.755524	0.0223886	0.999286	0.409404	0.00955463	0.214266
ENSG00000143217	PVRL4	-	5254.65	-0.579704	0.0223896	0.999286	-0.265771	0.0927165	0.444108
ENSG00000187164	KIAA1598	-	271.916	0.579987	0.0224337	0.999286	0.393967	0.00780934	0.205042
ENSG00000160741	CRTC2	-	364.374	-0.566393	0.0224803	0.999286	-0.413817	0.00331282	0.16805
ENSG00000184374	COLEC10	-	98.2309	0.929162	0.0224805	0.999286	0.302927	0.0548512	0.369272
ENSG00000184260	HIST2H2AC	-	478.25	0.639222	0.0225702	0.999286	0.392634	0.0110128	0.224881
ENSG00000166689	PLEKHA7	-	3431.45	-0.495286	0.0228066	0.999286	-0.354209	0.0133507	0.240014
ENSG00000250698	RP11-392B6.1	-	107.598	0.729007	0.0229275	0.999286	0.471882	0.00185645	0.139762
ENSG00000147231	CXorf57	-	311.95	0.55032	0.0231627	0.999286	0.355138	0.0194496	0.265805
ENSG00000146143	PRIM2	-	369.068	0.529884	0.0233738	0.999286	0.413887	0.00168985	0.139298
ENSG00000012171	SEMA3B	-	38049.2	-0.692093	0.0234676	0.999286	-0.240058	0.112285	0.475269
ENSG00000173457	PPP1R14B	-	631.102	-0.47361	0.0235484	0.999286	-0.329807	0.0240127	0.279863
ENSG00000071082	RPL31	-	757.623	0.518751	0.0235915	0.999286	0.353814	0.0166242	0.254745
ENSG00000089351	GRAMD1A	-	611.345	-0.598484	0.0236679	0.999286	-0.449558	0.0010166	0.129013
ENSG00000064989	CALCRL	-	525.223	0.511096	0.0236722	0.999286	0.349443	0.0179285	0.258556
ENSG00000149292	TTC12	-	215.217	0.543342	0.0238057	0.999286	0.349456	0.0217237	0.273109
ENSG00000163472	TMEM79	-	153.759	-0.641209	0.0240229	0.999286	-0.393631	0.010854	0.223046
ENSG00000061455	PRDM6	-	105.634	0.917655	0.0240246	0.999286	0.382671	0.0144575	0.245608
ENSG00000171992	SYNPO	-	4375.45	-0.575737	0.024101	0.999286	-0.332901	0.0335455	0.314799
ENSG00000103742	IGDCC4	-	3162.23	-0.645996	0.0241722	0.999286	-0.289724	0.0663555	0.396981
ENSG00000082556	OPRK1	-	589.478	-1.19549	0.0242932	0.999286	-0.187663	0.139294	0.514282
ENSG00000163931	TKT	-	4887.49	-0.513169	0.0243974	0.999286	-0.423664	0.000429056	0.104429
ENSG00000253284	RP11-282K24.3	-	441.874	0.577776	0.0245322	0.999286	0.436474	0.00136555	0.132076
ENSG00000140564	FURIN	-	37571.4	-0.728998	0.024553	0.999286	-0.298684	0.0556969	0.371347
ENSG00000100321	SYNGR1	-	325.377	-0.695199	0.0245934	0.999286	-0.353546	0.0257841	0.285991
ENSG00000169435	RASSF6	-	765.293	0.484566	0.0246232	0.999286	0.309885	0.0419512	0.338314
ENSG00000184674	GSTT1	-	105.616	1.26234	0.0246746	0.999286	0.168663	0.124674	0.495386
a - Genes with DESeq FDR<0.1 and DESeq2 FDR<0.05 are considered significantly differentially expressed in this study
b - average expression in tested samples given as normalized read counts

## Sheet: PE no IUGR
Supplementary Data S3. - Top 300 differential expression test results in DESeq and DESeq2 for normal samples compared to PE, GD, SGA, LGA, PE without IUGR and PE with IUGR. Sorted by DESeq P value. Normal samples are used as reference in comparisons i. e. positive log2 fold change means elevated RNA expression in pregnancy complication.
			DESeq				DESeq2
Ensembl ID	Gene	Significanta	Mean expressionb	log2(FoldChange)	p value	FDR	log2(FoldChange)	p value	FDR
ENSG00000211895	IGHA1	+	678.987	-2.02623	2.06634e-10	2.9714e-06	-1.32822	0.000118792	0.00392276
ENSG00000125895	TMEM74B	+	372.229	-2.21725	9.25155e-09	5.08436e-05	-1.87241	1.3355e-12	9.60227e-09
ENSG00000108785	HSD17B1P1	-	3180.93	-1.88048	1.06072e-08	5.08436e-05	-0.976694	0.00776709	0.0587319
ENSG00000109625	CPZ	+	847.557	-1.62612	4.29099e-08	0.000154261	-1.2317	8.06825e-05	0.00299797
ENSG00000176387	HSD11B2	+	3532.48	-1.74804	7.34571e-08	0.000211263	-1.02005	0.00462765	0.0426028
ENSG00000198211	TUBB3	+	53.4051	-3.29244	8.87699e-08	0.000212752	-2.41211	3.20009e-14	4.60173e-10
ENSG00000253701	AL928768.3	+	91.0191	-2.70866	1.2554e-07	0.000257894	-1.52163	2.43075e-05	0.00135156
ENSG00000100321	SYNGR1	+	294.621	-1.85147	3.73364e-07	0.000568561	-1.63006	9.07562e-12	2.61015e-08
ENSG00000258730	ITPK1-AS1	+	275.834	-1.75491	3.8412e-07	0.000568561	-1.44236	2.82698e-07	6.35187e-05
ENSG00000183779	ZNF703	+	868.625	-1.78733	3.95383e-07	0.000568561	-1.25013	0.000178164	0.00496752
ENSG00000248295	CTC-555I19.1	+	403.639	1.76956	4.5434e-07	0.000593946	1.40109	3.74157e-06	0.000371875
ENSG00000158555	GDPD5	+	8774.4	-1.40741	7.01887e-07	0.000829878	-1.05562	0.000830598	0.0137823
ENSG00000143382	ADAMTSL4	+	12132.7	-1.42773	7.50237e-07	0.000829878	-1.24534	3.4321e-07	7.05051e-05
ENSG00000198517	MAFK	+	6758.1	-1.34547	1.04504e-06	0.0010734	-1.08009	0.000202568	0.00546315
ENSG00000159714	ZDHHC1	+	592.436	-1.535	1.2738e-06	0.00122115	-1.0446	0.00211987	0.0258995
ENSG00000230937	MIR205HG	+	685.687	1.27015	2.02215e-06	0.00181715	1.13706	6.6796e-07	0.000118584
ENSG00000181381	DDX60L	+	3557.06	1.18991	2.14822e-06	0.00181715	1.0817	4.07445e-07	8.0261e-05
ENSG00000232316	RP1-124C6.1	+	163.197	-1.73103	2.40008e-06	0.00190579	-1.17279	0.000583686	0.010796
ENSG00000241181	AC093734.13	+	467.504	-1.8294	2.51808e-06	0.00190579	-1.56969	7.63195e-10	6.06751e-07
ENSG00000258839	MC1R	+	366.319	-2.07855	2.74335e-06	0.00192231	-1.38883	4.84105e-05	0.00207669
ENSG00000108786	HSD17B1	-	23023	-1.28353	2.80726e-06	0.00192231	-0.894165	0.00773766	0.058691
ENSG00000176092	AIM1L	+	7881.54	-1.24243	3.80597e-06	0.00248772	-0.936475	0.00292563	0.031948
ENSG00000205426	KRT81	+	103.616	-2.17501	4.27459e-06	0.00257421	-1.13494	0.00195226	0.0245398
ENSG00000143850	PLEKHA6	-	11573.7	-1.19229	4.29631e-06	0.00257421	-0.823966	0.0147029	0.0871428
ENSG00000119535	CSF3R	+	25195.7	-1.30231	5.22327e-06	0.00300442	-1.0488	0.000288595	0.00683689
ENSG00000164488	DACT2	+	6699.28	-1.26309	6.13764e-06	0.00331818	-1.0624	7.14851e-05	0.00272667
ENSG00000179348	GATA2	+	2939.92	-1.5183	6.28329e-06	0.00331818	-1.31653	1.13727e-07	3.27078e-05
ENSG00000258947	TUBB3	+	127.541	-2.04188	6.66736e-06	0.00331818	-1.56354	4.07389e-07	8.0261e-05
ENSG00000182873	RP11-181G12.2	+	711.116	-1.54977	6.69175e-06	0.00331818	-1.13745	0.000417294	0.00872192
ENSG00000084764	MAPRE3	+	445.847	-1.58153	7.19595e-06	0.00344926	-1.19351	0.000146613	0.00441126
ENSG00000141579	ZNF750	+	450.289	-1.50296	8.81485e-06	0.00408895	-1.36403	1.95171e-10	2.3388e-07
ENSG00000063169	GLTSCR1	+	349.085	-1.56224	1.02571e-05	0.0046093	-1.36292	2.39677e-08	9.84728e-06
ENSG00000171570	RAB4B-EGLN2	+	4292.42	-1.21402	1.386e-05	0.00603958	-1.01929	0.000148757	0.00445018
ENSG00000017373	SRCIN1	-	356.5	-1.31914	1.57089e-05	0.00664395	-0.888261	0.00958627	0.0668123
ENSG00000072310	SREBF1	+	3762.82	-1.2284	1.62584e-05	0.0066799	-1.08087	5.8291e-06	0.000498944
ENSG00000167470	MIDN	+	816.921	-1.41145	1.73625e-05	0.00693536	-1.29353	1.84773e-10	2.3388e-07
ENSG00000114737	CISH	-	1778.77	-1.12069	1.94446e-05	0.00755711	-0.805778	0.0142662	0.0855098
ENSG00000171992	SYNPO	+	4111.53	-1.18453	2.08959e-05	0.00790746	-1.0041	0.000136627	0.00425858
ENSG00000211891	IGHE	-	123.789	-1.7911	2.23981e-05	0.00825857	-0.892367	0.0153639	0.0894829
ENSG00000186654	PRR5	+	814.069	-1.42717	2.84164e-05	0.0102157	-1.1854	1.55614e-05	0.00104567
ENSG00000204618	RNF39	+	73.1908	-2.15034	2.97106e-05	0.0104204	-1.53125	3.02994e-06	0.000320508
ENSG00000140481	CCDC33	+	139.885	-1.53703	3.17327e-05	0.0108647	-0.995871	0.00433447	0.040765
ENSG00000253284	RP11-282K24.3	+	500.544	1.25625	3.72946e-05	0.0121556	1.12442	7.75874e-07	0.000132822
ENSG00000132005	RFX1	+	512.096	-1.42987	3.78427e-05	0.0121556	-1.30246	3.28699e-10	3.63591e-07
ENSG00000120913	PDLIM2	+	1865.67	-1.1343	3.82702e-05	0.0121556	-0.949445	0.000455455	0.00922457
ENSG00000107738	C10orf54	+	6607.8	-1.11818	3.96972e-05	0.0121556	-0.920201	0.000992884	0.0154855
ENSG00000253143	RP11-333A23.3	+	84.7551	-2.82853	3.97298e-05	0.0121556	-1.68485	2.07438e-06	0.000263978
ENSG00000188396	TCTEX1D4	+	338.918	-1.3722	4.34071e-05	0.013004	-1.12673	6.14405e-05	0.00245631
ENSG00000087266	SH3BP2	+	3870.89	-1.31956	4.55855e-05	0.0132535	-1.06766	0.000202162	0.00546315
ENSG00000172216	CEBPB	+	3095.41	-1.33688	4.66305e-05	0.0132535	-1.0851	0.000146521	0.00441126
ENSG00000007866	TEAD3	+	4016.33	-1.15425	4.74827e-05	0.0132535	-1.01471	2.22153e-05	0.00127274
ENSG00000104885	DOT1L	+	1649.72	-1.22095	4.87361e-05	0.0132535	-1.09878	6.32526e-07	0.000113696
ENSG00000154102	C16orf74	+	337.122	-1.57453	4.97005e-05	0.0132535	-1.19899	0.000116534	0.00390621
ENSG00000181045	SLC26A11	+	810.083	-1.2259	4.97697e-05	0.0132535	-1.08275	4.78472e-06	0.00043547
ENSG00000141744	PNMT	+	98.983	-2.46713	6.23883e-05	0.0163117	-1.61862	2.39572e-06	0.000286814
ENSG00000148671	C10orf116	+	176.292	-2.14007	6.47255e-05	0.0164854	-1.5882	5.85522e-07	0.000107946
ENSG00000064195	DLX3	+	356.903	-1.38034	6.60371e-05	0.0164854	-1.12253	8.16406e-05	0.00301024
ENSG00000107954	NEURL	+	1177.34	-1.1779	6.64918e-05	0.0164854	-1.05022	4.50267e-06	0.000420444
ENSG00000089351	GRAMD1A	+	563.863	-1.39129	7.05922e-05	0.0172053	-1.26863	7.22768e-10	6.06751e-07
ENSG00000244300	RP11-475N22.4	+	979.993	-1.1827	7.1792e-05	0.0172062	-0.970281	0.000561631	0.0105434
ENSG00000164620	RELL2	+	503.039	-1.15305	7.55267e-05	0.0178045	-0.903446	0.00279792	0.0310022
ENSG00000141738	GRB7	+	1189.52	-1.20497	7.71766e-05	0.0179	-1.08636	7.39701e-07	0.000129358
ENSG00000126461	SCAF1	+	1049.97	-1.24623	8.24543e-05	0.0186849	-1.16009	5.24906e-10	4.71759e-07
ENSG00000255773	NA	+	555.96	-1.70819	8.31597e-05	0.0186849	-1.15141	0.000741308	0.0127818
ENSG00000125755	SYMPK	+	4565.41	-1.13194	8.65956e-05	0.0189767	-1.05019	3.59276e-08	1.39632e-05
ENSG00000076826	CAMSAP3	+	234.35	-1.7009	8.70974e-05	0.0189767	-1.34549	5.59006e-06	0.000487182
ENSG00000100605	ITPK1	+	1701.35	-1.07934	9.62813e-05	0.0206646	-0.864632	0.0031123	0.0331517
ENSG00000092068	SLC7A8	+	1759.46	-1.23849	0.000105448	0.0218461	-0.913239	0.0045071	0.0418412
ENSG00000198355	PIM3	+	2825.69	-1.06113	0.000105554	0.0218461	-0.867837	0.00215073	0.0261075
ENSG00000211890	IGHA2	+	88.3353	-1.86197	0.000106509	0.0218461	-1.35587	2.71236e-05	0.00148869
ENSG00000164855	TMEM184A	+	1150.45	-1.408	0.000107863	0.0218461	-1.16281	2.76921e-05	0.00150269
ENSG00000174996	KLC2	+	755.217	-1.17358	0.000111258	0.0220574	-1.04781	4.53407e-06	0.000420645
ENSG00000225210	AL589743.1	+	223.764	1.35526	0.000112822	0.0220574	1.1154	8.76284e-05	0.00317405
ENSG00000204991	SPIRE2	+	5418.74	-1.28176	0.000113508	0.0220574	-0.981942	0.00149358	0.0206715
ENSG00000146083	RNF44	+	456.511	-1.35634	0.000118934	0.0226783	-1.24514	3.97165e-10	4.07945e-07
ENSG00000099958	DERL3	+	394.387	-1.45302	0.000120051	0.0226783	-1.05241	0.00125692	0.0183311
ENSG00000077454	LRCH4	+	1016.62	-1.24198	0.000122261	0.0226783	-1.11696	4.2217e-07	8.20379e-05
ENSG00000145808	ADAMTS19	+	402.354	1.2486	0.000123448	0.0226783	1.08189	1.97227e-05	0.00119668
ENSG00000167173	C15orf39	+	1467.69	-1.23073	0.000124589	0.0226783	-1.16146	5.24834e-12	2.00138e-08
ENSG00000182492	BGN	+	4032.21	-1.19492	0.000139811	0.0249125	-1.03358	3.66889e-05	0.00174121
ENSG00000030582	GRN	+	13114.7	-1.0596	0.000140328	0.0249125	-0.913183	0.000306911	0.00705012
ENSG00000177666	PNPLA2	+	880.809	-1.17542	0.000142079	0.0249158	-1.04107	8.63975e-06	0.000671565
ENSG00000131746	TNS4	+	2475.2	-1.14187	0.00015688	0.0271799	-1.01189	1.41369e-05	0.000991649
ENSG00000131149	GSE1	+	10534.2	-1.05799	0.000159939	0.0273801	-0.978414	4.58277e-07	8.67109e-05
ENSG00000179094	PER1	+	658.843	-1.39911	0.00017035	0.0288191	-1.165	1.79931e-05	0.00112009
ENSG00000171813	PWWP2B	+	1742.1	-1.19022	0.000173845	0.0290685	-0.98871	0.000318255	0.00719576
ENSG00000168056	LTBP3	+	2998.16	-1.14348	0.000183571	0.0303419	-1.04844	2.31017e-07	5.76777e-05
ENSG00000173801	JUP	+	6089.58	-1.11495	0.00018777	0.0306834	-1.01732	9.56946e-07	0.000156374
ENSG00000186174	BCL9L	+	2646.47	-1.16974	0.000191527	0.0308637	-1.09191	2.35341e-09	1.60004e-06
ENSG00000001617	SEMA3F	+	2001.1	-1.07112	0.000195291	0.0308637	-0.976798	2.93938e-06	0.000317036
ENSG00000189410	SH2D5	-	2704.61	-1.22201	0.000196856	0.0308637	-0.675849	0.0641684	0.216962
ENSG00000109089	CDR2L	+	874.083	-1.12505	0.000197459	0.0308637	-0.953499	0.000301963	0.00696991
ENSG00000222009	BTBD19	+	301.514	-1.32264	0.000205476	0.0317715	-1.11259	3.23864e-05	0.00167493
ENSG00000163283	ALPP	-	21303.5	-1.91703	0.000220408	0.0331474	-0.928388	0.0117676	0.0760532
ENSG00000138623	SEMA7A	-	9155.13	-0.954919	0.000224163	0.0331474	-0.766616	0.00854836	0.0620835
ENSG00000149115	TNKS1BP1	+	8188.99	-1.03054	0.000224498	0.0331474	-0.907292	0.000139045	0.0043092
ENSG00000196418	ZNF124	+	517.935	1.00319	0.000225164	0.0331474	0.897051	9.34628e-05	0.00331851
ENSG00000173846	PLK3	+	1437.17	-1.13881	0.0002259	0.0331474	-0.998332	3.50382e-05	0.00172562
ENSG00000144061	NPHP1	+	115.965	1.4531	0.000228857	0.033242	1.33795	1.27788e-11	3.06265e-08
ENSG00000012171	SEMA3B	-	36385.9	-1.30299	0.00024028	0.0345523	-0.695502	0.0578631	0.203875
ENSG00000144579	CTDSP1	+	7949.56	-1.00805	0.000251169	0.0357605	-0.87145	0.000519161	0.00999402
ENSG00000130479	MAP1S	+	648.941	-1.16313	0.000259579	0.0365956	-1.02397	1.77209e-05	0.00111978
ENSG00000144452	ABCA12	+	184.326	1.30692	0.000273305	0.0377156	1.1515	1.43351e-06	0.000204097
ENSG00000153443	UBALD1	+	244.916	-1.2618	0.000273495	0.0377156	-1.10991	4.65412e-06	0.000426282
ENSG00000090020	SLC9A1	+	2154.32	-1.38108	0.000277264	0.0377156	-1.18768	2.91431e-06	0.000317036
ENSG00000068308	OTUD5	+	1469.77	-1.37313	0.000278015	0.0377156	-1.1816	3.09641e-06	0.000322654
ENSG00000198327	HIST1H4F	+	330.068	1.11414	0.00028678	0.0382506	1.02849	2.78856e-07	6.35187e-05
ENSG00000226210	ABC7-42389800N19.1	+	365.805	-1.24594	0.000287278	0.0382506	-1.08518	1.05583e-05	0.000790776
ENSG00000184305	CCSER1	+	563.084	1.04166	0.00029168	0.0383746	0.921059	0.000107816	0.00368266
ENSG00000169314	C22orf15	-	88.7374	-1.43917	0.000294557	0.0383746	-0.803053	0.0276133	0.129451
ENSG00000137868	STRA6	-	8189.69	-1.15858	0.000296215	0.0383746	-0.739478	0.0355114	0.150798
ENSG00000109265	KIAA1211	-	301.04	-1.64009	0.000307686	0.0395047	-0.938957	0.00951255	0.0664031
ENSG00000177106	EPS8L2	+	5673.68	-1.06084	0.000314806	0.0400611	-1.01033	1.22744e-10	2.13909e-07
ENSG00000166816	LDHD	+	256.544	-1.40362	0.000350687	0.0442358	-1.08291	0.000421776	0.00876941
ENSG00000185950	IRS2	+	1816.42	-1.03657	0.000356041	0.0445207	-0.917017	9.45505e-05	0.00334063
ENSG00000177725	AC105206.1	-	367.812	-1.31098	0.000359198	0.0445281	-0.804055	0.0241636	0.118713
ENSG00000179604	CDC42EP4	+	1830.29	-1.13699	0.000371112	0.0456119	-1.08166	5.56712e-12	2.00138e-08
ENSG00000160352	ZNF714	+	122.92	1.31251	0.000378207	0.04609	1.15959	1.54778e-06	0.00021401
ENSG00000156860	FBRS	+	2490.67	-1.18631	0.00038694	0.046758	-0.915769	0.00283448	0.0312816
ENSG00000171604	CXXC5	+	1022.74	-1.3087	0.000420379	0.0503755	-1.00244	0.00119654	0.017775
ENSG00000148341	SH3GLB2	+	6920.16	-0.981207	0.000459074	0.0545577	-0.881319	7.30531e-05	0.00276374
ENSG00000092929	UNC13D	+	5748.84	-1.03879	0.000469922	0.0553892	-0.860762	0.00182532	0.023562
ENSG00000112742	TTK	+	103.008	1.46322	0.000473906	0.0554046	1.19834	2.9765e-05	0.00158526
ENSG00000213988	ZNF90	+	130.441	1.22153	0.000485625	0.0556985	1.08845	3.80476e-06	0.000372193
ENSG00000099365	STX1B	+	137.368	-1.68428	0.000485978	0.0556985	-1.29955	2.26422e-05	0.00129204
ENSG00000177169	ULK1	+	1993.39	-1.45572	0.00048804	0.0556985	-1.20514	1.24145e-05	0.000905327
ENSG00000156381	ANKRD9	+	1276.61	-1.09059	0.000499117	0.055755	-0.866634	0.00340109	0.0349064
ENSG00000142694	EVA1B	+	1350.19	-0.958776	0.000503101	0.055755	-0.810371	0.00230252	0.0272288
ENSG00000026036	RTEL1-TNFRSF6B	+	342.992	-1.20702	0.000503255	0.055755	-1.12735	8.01688e-10	6.06751e-07
ENSG00000115468	EFHD1	+	2776.95	-1.04094	0.000504044	0.055755	-0.847951	0.0029108	0.0318791
ENSG00000099834	CDHR5	+	168.968	-1.52802	0.000516295	0.0566742	-1.29184	8.47259e-07	0.000143336
ENSG00000166689	PLEKHA7	+	3231.28	-0.997485	0.000523232	0.0570005	-0.867603	0.00044496	0.00906308
ENSG00000121060	TRIM25	-	10371.5	-1.02759	0.000549091	0.0593679	-0.756073	0.0191229	0.103107
ENSG00000145335	SNCA	+	309.427	1.2266	0.00055514	0.0595739	1.02458	0.000196523	0.00534214
ENSG00000160685	ZBTB7B	+	1711.65	-1.16469	0.000585564	0.0623734	-0.973877	0.000326853	0.00729837
ENSG00000005108	THSD7A	+	17774.1	-1.15893	0.00059372	0.0627772	-0.873376	0.00556068	0.0478213
ENSG00000143369	ECM1	+	1021.6	-1.60463	0.000606928	0.06332	-1.01369	0.00397527	0.0389138
ENSG00000260417	CTD-2542L18.1	+	443.009	-1.71751	0.000607661	0.06332	-1.37341	2.40797e-06	0.000286814
ENSG00000099875	MKNK2	+	2791.12	-1.29187	0.000633037	0.0654642	-1.07338	8.98651e-05	0.00323065
ENSG00000255735	AC110619.1	+	317.898	-1.82865	0.000637343	0.0654642	-1.46234	5.04898e-07	9.42913e-05
ENSG00000250479	CHCHD10	+	150.412	-1.24898	0.000647853	0.0657772	-0.911879	0.00511722	0.0453952
ENSG00000178951	ZBTB7A	+	955.093	-1.04268	0.000655998	0.0657772	-0.906082	0.000257536	0.00632229
ENSG00000167767	KRT80	+	974.962	-1.07967	0.000658462	0.0657772	-0.997959	2.80168e-07	6.35187e-05
ENSG00000008323	PLEKHG6	+	2540.28	-0.989529	0.000658687	0.0657772	-0.861803	0.000465116	0.0093413
ENSG00000198873	GRK5	+	1136.6	-0.936337	0.000674899	0.0669314	-0.783502	0.00393375	0.038626
ENSG00000162522	KIAA1522	+	1807.5	-1.07936	0.000680362	0.067011	-0.968293	1.37549e-05	0.000974363
ENSG00000233622	CYP2T2P	+	129.172	-1.34103	0.000687014	0.0672058	-1.0799	0.000222734	0.00581087
ENSG00000231419	LINC00689	+	173.962	-1.4057	0.000717639	0.0697274	-1.10783	0.000187587	0.00517755
ENSG00000175061	C17orf76-AS1	+	623.12	0.921869	0.000736159	0.0710468	0.846338	3.57324e-05	0.00172562
ENSG00000114270	COL7A1	+	937.154	-1.08225	0.000743777	0.0713034	-0.984275	2.9431e-06	0.000317036
ENSG00000100167	2003-09-01	+	241.289	1.4389	0.000759029	0.0715123	1.18076	3.35449e-05	0.00170451
ENSG00000197375	SLC22A5	-	2329.28	-0.856985	0.000759917	0.0715123	-0.696133	0.0151632	0.0886731
ENSG00000169583	CLIC3	+	1001.08	-1.04196	0.000762083	0.0715123	-0.859236	0.00207684	0.0255009
ENSG00000197150	ABCB8	+	1642.54	-1.00515	0.000774443	0.0715123	-0.927134	2.62105e-06	0.000303957
ENSG00000141736	ERBB2	-	12286.1	-0.863536	0.000779461	0.0715123	-0.690313	0.0187095	0.101744
ENSG00000122861	PLAU	+	1562.71	-1.12972	0.00077995	0.0715123	-0.907219	0.00184167	0.023646
ENSG00000085872	CHERP	+	330.518	-1.18088	0.000780767	0.0715123	-1.10644	5.15799e-10	4.71759e-07
ENSG00000163435	ELF3	+	1285.91	-0.917711	0.00079438	0.0722986	-0.789047	0.00202762	0.0251572
ENSG00000108840	HDAC5	-	6453.42	-0.952811	0.000802668	0.0725935	-0.7462	0.01344	0.0825576
ENSG00000006118	TMEM132A	+	4585.44	-1.18453	0.000815638	0.0731246	-0.979714	0.000399947	0.00845771
ENSG00000188770	OPTC	-	80.5565	-1.49755	0.0008217	0.0731246	-0.687222	0.0623284	0.2134
ENSG00000104853	CLPTM1	+	1325.25	-0.995124	0.000823796	0.0731246	-0.914112	5.97297e-06	0.000508233
ENSG00000127948	POR	-	5871.05	-0.869824	0.000856054	0.0747509	-0.711629	0.0119017	0.076484
ENSG00000152749	GPR180	+	385.364	0.958207	0.000864374	0.0747509	0.851655	0.000280637	0.0067036
ENSG00000112787	FBRSL1	+	696.531	-1.43837	0.000868758	0.0747509	-1.20516	7.4942e-06	0.00061066
ENSG00000105877	DNAH11	+	702.183	2.67882	0.000869269	0.0747509	1.66498	3.9674e-06	0.000382894
ENSG00000114638	UPK1B	+	101.88	1.59456	0.000871886	0.0747509	1.18695	0.000262038	0.00638663
ENSG00000168487	BMP1	-	24590.4	-1.12307	0.000878461	0.0747509	-0.81908	0.0116942	0.0757488
ENSG00000105663	WBP7	+	1328.85	-1.08646	0.000878506	0.0747509	-0.981798	5.34433e-06	0.000477339
ENSG00000177943	MAMDC4	+	733.711	-1.09194	0.000884734	0.0748381	-0.961079	5.30445e-05	0.00219821
ENSG00000070087	PFN2	+	358.072	-1.05668	0.000899375	0.0754319	-0.875833	0.00160263	0.0217469
ENSG00000187678	SPRY4	+	998.687	-0.942808	0.000902245	0.0754319	-0.774912	0.00581546	0.0491053
ENSG00000168476	REEP4	+	305.834	-1.21889	0.000942094	0.0783082	-1.12458	5.90933e-09	3.39905e-06
ENSG00000127511	SIN3B	+	6351.33	-0.913896	0.00095841	0.0789544	-0.823352	0.00017825	0.00496752
ENSG00000132510	KDM6B	+	1373.49	-1.07834	0.00096085	0.0789544	-0.98103	2.84053e-06	0.000317036
ENSG00000162694	EXTL2	+	637.25	0.981002	0.00099709	0.0811695	0.909522	2.21429e-06	0.000276883
ENSG00000138376	BARD1	+	387.992	1.06905	0.000999097	0.0811695	0.902333	0.0008298	0.0137823
ENSG00000163931	TKT	+	4646.32	-0.963176	0.00100751	0.0813933	-0.917203	5.40459e-09	3.37904e-06
ENSG00000099960	SLC7A4	-	689.119	-1.45466	0.00102154	0.0815315	-0.949017	0.0063519	0.0518311
ENSG00000196182	STK40	-	3183.67	-0.889143	0.00102687	0.0815315	-0.722105	0.0117166	0.0758598
ENSG00000116883	AL591845.1	+	96.8286	-1.577	0.00102967	0.0815315	-1.16883	0.000268445	0.00651372
ENSG00000139718	SETD1B	+	898.953	-1.07775	0.00103314	0.0815315	-0.972369	7.64806e-06	0.00061786
ENSG00000137203	TFAP2A	+	1777.93	-0.858993	0.0010376	0.0815315	-0.749761	0.00227115	0.0269757
ENSG00000232762	RP4-784A16.4	+	68.9304	-1.48253	0.00104324	0.0815315	-0.972089	0.00522395	0.0460297
ENSG00000130827	PLXNA3	+	1485.01	-0.973765	0.00105259	0.0815525	-0.855766	0.000358832	0.00784195
ENSG00000154035	C17orf103	+	533.549	-1.14531	0.00105485	0.0815525	-1.05158	1.10138e-07	3.23221e-05
ENSG00000151883	PARP8	+	731.253	0.9191	0.00107548	0.0824333	0.816266	0.000485852	0.00958376
ENSG00000065717	TLE2	+	540.217	-1.10658	0.0010816	0.0824333	-1.01985	2.08864e-07	5.46083e-05
ENSG00000167615	LENG8	+	5810.58	-0.99368	0.00108344	0.0824333	-0.930074	2.32636e-07	5.76777e-05
ENSG00000172901	AQPEP	+	7519.01	1.39152	0.00110991	0.0840027	1.04272	0.00122652	0.0180896
ENSG00000204323	SMIM5	-	1221.11	-1.04305	0.00112221	0.084489	-0.711446	0.036947	0.154537
ENSG00000151208	DLG5	+	30627.5	-0.827952	0.00113841	0.085262	-0.71022	0.00560335	0.0480478
ENSG00000228917	RP11-544M22.8	-	495.533	-1.10721	0.00116055	0.08647	-0.765427	0.0236669	0.117234
ENSG00000197061	HIST1H4C	+	1160.4	0.883128	0.00117083	0.0867864	0.801185	0.000203872	0.0054639
ENSG00000155760	FZD7	+	303.501	-1.46175	0.00118879	0.0871483	-1.13061	0.000215214	0.00566809
ENSG00000155380	SLC16A1	+	1778.17	1.04165	0.00119034	0.0871483	0.949349	6.57959e-06	0.000556556
ENSG00000182809	CRIP2	+	1879.84	-1.40732	0.0011939	0.0871483	-1.09667	0.000290766	0.00687699
ENSG00000140939	NOL3	+	255.244	-1.18672	0.00121018	0.0878912	-1.0294	3.27766e-05	0.00168331
ENSG00000243157	NA	+	53.0007	-8.63054	0.0012581	0.0909117	-1.6232	9.07069e-06	0.000700421
ENSG00000138792	ENPEP	+	1248.04	1.1001	0.00127344	0.0915603	0.913677	0.00103865	0.0159803
ENSG00000185262	UBALD2	+	330.615	-1.07559	0.00129112	0.0916419	-0.957922	3.65768e-05	0.00174121
ENSG00000148019	CEP78	+	410.144	0.922109	0.00130148	0.0916419	0.84538	4.30378e-05	0.00193401
ENSG00000139734	DIAPH3	+	266.034	1.03664	0.00130572	0.0916419	0.863993	0.00184169	0.023646
ENSG00000134508	CABLES1	+	762.312	-0.961894	0.00130576	0.0916419	-0.832826	0.000911414	0.0146601
ENSG00000108813	DLX4	+	274.279	-1.11776	0.00130644	0.0916419	-0.948282	0.000324962	0.00729777
ENSG00000230435	AC004160.4	+	74.1213	-1.39592	0.00131798	0.0920026	-0.986466	0.0032575	0.0340929
ENSG00000119630	PGF	-	13769.1	-0.984986	0.00132516	0.0920567	-0.648286	0.0620979	0.212865
ENSG00000053900	ANAPC4	+	731.275	0.970493	0.00133974	0.0926225	0.870297	0.000119847	0.00394369
ENSG00000181652	ATG9B	+	1648.9	-0.94661	0.0013643	0.0938693	-0.816382	0.00126246	0.0183747
ENSG00000224997	AL049840.1	+	102.272	-1.3432	0.00142144	0.0968542	-1.09669	0.000131516	0.00418407
ENSG00000151151	IPMK	+	651.991	1.06644	0.00142721	0.0968542	0.946443	5.09501e-05	0.00214857
ENSG00000228477	RP3-342P20.2	-	365.45	-1.05662	0.00142789	0.0968542	-0.679788	0.0529119	0.19279
ENSG00000149679	CABLES2	+	154.584	-1.27913	0.00144048	0.0970442	-1.11258	6.71011e-06	0.000560996
ENSG00000115825	PRKD3	+	961.9	0.925956	0.00144419	0.0970442	0.814233	0.000731517	0.0127044
ENSG00000244306	CTD-2314B22.3	+	53.7605	1.45162	0.00145969	0.0974456	1.14665	0.000169713	0.00486315
ENSG00000103168	TAF1C	+	766.176	-1.08778	0.00146681	0.0974456	-1.01843	6.98226e-09	3.46224e-06
ENSG00000185022	MAFF	-	6555.79	-1.04794	0.001471	0.0974456	-0.691541	0.0462076	0.177586
ENSG00000099992	TBC1D10A	+	1046.69	-0.899943	0.00148132	0.0974456	-0.801236	0.000525849	0.0100555
ENSG00000168447	SCNN1B	-	701.636	-1.82208	0.00148405	0.0974456	-0.973668	0.00778054	0.0587319
ENSG00000116604	MEF2D	+	975.906	-0.974647	0.00150267	0.0980401	-0.895028	9.2977e-06	0.000707412
ENSG00000129925	TMEM8A	+	3839.82	-0.908394	0.00151572	0.0980401	-0.851174	2.03786e-06	0.000263978
ENSG00000213145	CRIP1	+	145.785	-2.02165	0.00151676	0.0980401	-1.16507	0.00123322	0.0181477
ENSG00000130382	MLLT1	+	4691.32	-1.27126	0.00152131	0.0980401	-1.05268	0.00013597	0.00425468
ENSG00000146938	NLGN4X	+	282.005	-2.86432	0.00152719	0.0980401	-1.11156	0.00248559	0.0287322
ENSG00000148926	ADM	+	7038.9	-0.867213	0.00153883	0.0981918	-0.745275	0.00350385	0.0357343
ENSG00000261553	RP11-29G8.3	+	216.551	1.10406	0.0015494	0.0981918	0.992113	7.86948e-06	0.000621776
ENSG00000187045	TMPRSS6	-	180.747	-1.11896	0.00155229	0.0981918	-0.841511	0.00792498	0.0593239
ENSG00000177733	HNRNPA0	+	945.018	-0.939199	0.00155687	0.0981918	-0.856982	4.2739e-05	0.00193401
ENSG00000135636	DYSF	-	11861.9	-0.809471	0.00157462	0.098878	-0.633743	0.0360598	0.152097
ENSG00000050820	BCAR1	+	3698.47	-0.944173	0.00158582	0.099148	-0.883985	8.8852e-07	0.000146861
ENSG00000213513	RP13-39P12.2	-	628.584	-0.842532	0.00160378	0.0998371	-0.623528	0.052852	0.192701
ENSG00000131584	ACAP3	-	2412.41	-0.952353	0.00165907	0.101865	-0.863821	5.16592e-05	0.00216577
ENSG00000166886	NAB2	-	1140.44	-1.05644	0.00165951	0.101865	-0.793873	0.0121279	0.0775796
ENSG00000142675	CNKSR1	-	675.456	-0.969244	0.00166264	0.101865	-0.873977	7.25743e-05	0.00275867
ENSG00000188760	TMEM198	-	113.367	-1.32689	0.00166469	0.101865	-0.988704	0.00200259	0.024976
ENSG00000242712	Metazoa_SRP	-	432.686	7.36818	0.00171622	0.104573	2.02301	6.5039e-09	3.44229e-06
ENSG00000126353	CCR7	-	94.3969	-1.43429	0.00173102	0.10503	-1.20376	8.16344e-06	0.000641477
ENSG00000101216	GMEB2	-	658.126	-0.982059	0.001766	0.106263	-0.889456	3.78532e-05	0.00177469
ENSG00000085185	BCORL1	-	1577.85	-0.871229	0.00176612	0.106263	-0.757361	0.0022686	0.0269757
ENSG00000160226	C21orf2	-	199.796	-1.22927	0.00180646	0.107675	-1.0822	4.18309e-06	0.000395743
ENSG00000102755	FLT1	-	18644.3	1.11863	0.00181061	0.107675	0.944867	0.000442611	0.00904674
ENSG00000234948	RP4-723E3.1	-	98.429	1.72535	0.00181425	0.107675	0.622419	0.0752023	0.239396
ENSG00000160087	UBE2J2	-	599.206	-0.980874	0.00181955	0.107675	-0.921459	2.54083e-07	6.08953e-05
ENSG00000133302	ANKRD32	-	155.748	1.0675	0.00183503	0.108146	0.895294	0.00106335	0.0162498
ENSG00000184922	FMNL1	-	1095.6	-1.01515	0.00185786	0.109045	-0.87737	0.000499664	0.00970969
ENSG00000155269	GPR78	-	4831	-1.04106	0.00189258	0.110612	-0.835858	0.00411387	0.0397128
ENSG00000067606	PRKCZ	-	7009.35	-0.775051	0.00190441	0.110612	-0.615259	0.0381897	0.157702
ENSG00000085552	IGSF9	-	87.5544	-1.40817	0.00190764	0.110612	-1.07978	0.000505803	0.00981572
ENSG00000037280	FLT4	-	17659.6	-1.37793	0.00194492	0.112321	-0.854685	0.0160176	0.0918086
ENSG00000160741	CRTC2	-	348.167	-1.0365	0.00195302	0.112338	-0.932963	2.75083e-05	0.00150269
ENSG00000076864	RAP1GAP	-	1855.91	-1.34901	0.00197417	0.113102	-0.872836	0.0124361	0.078683
ENSG00000130052	STARD8	-	2536.06	-0.908571	0.00198219	0.11311	-0.751576	0.00676231	0.0539417
ENSG00000156453	PCDH1	-	15520.7	-1.18971	0.00200984	0.113832	-0.808504	0.017793	0.0984849
ENSG00000115884	SDC1	-	44902.4	-1.29432	0.00201572	0.113832	-0.669554	0.0686625	0.22622
ENSG00000161996	WDR90	-	595.765	-1.02899	0.00202284	0.113832	-0.919371	4.76963e-05	0.00206723
ENSG00000126215	XRCC3	-	1550.77	-0.900014	0.0020265	0.113832	-0.854086	1.9279e-07	5.20645e-05
ENSG00000014164	ZC3H3	-	655.247	-0.986944	0.00206314	0.11544	-0.901294	1.33879e-05	0.000957797
ENSG00000100196	KDELR3	-	188.093	1.24045	0.0021376	0.118624	1.04559	0.000118003	0.00391889
ENSG00000220205	VAMP2	-	344.024	-1.22396	0.00214395	0.118624	-1.02565	0.000151959	0.00448217
ENSG00000136488	CSH1	-	56073.6	-1.33694	0.0021496	0.118624	-0.738245	0.0431181	0.16978
ENSG00000117407	ARTN	-	91.3302	-1.61029	0.00215309	0.118624	-0.974077	0.00646173	0.0523704
ENSG00000173391	OLR1	-	1190.12	0.842761	0.00217649	0.118624	0.753785	0.000946541	0.0149904
ENSG00000105443	CYTH2	-	2019.55	-0.90946	0.00217884	0.118624	-0.834779	3.66255e-05	0.00174121
ENSG00000041353	RAB27B	-	158.835	1.00326	0.00218276	0.118624	0.878991	0.000424484	0.00878096
ENSG00000166925	TSC22D4	-	379.876	-1.09908	0.00218889	0.118624	-1.01227	2.17624e-07	5.58827e-05
ENSG00000167182	SP2	-	221.094	-1.14999	0.0021943	0.118624	-1.00874	2.76836e-05	0.00150269
ENSG00000035862	TIMP2	-	16105.5	-1.07391	0.00222487	0.119479	-0.906985	0.000634308	0.0114603
ENSG00000077942	FBLN1	-	86748.7	-1.30864	0.00222673	0.119479	-0.953951	0.00328223	0.0341771
ENSG00000139618	BRCA2	-	622.057	0.843867	0.00224626	0.119951	0.758615	0.000719007	0.0125173
ENSG00000233165	RP11-96C23.8	-	52.3831	-1.72029	0.00225222	0.119951	-1.25581	0.000106504	0.00367274
ENSG00000059145	UNKL	-	1218.12	-0.893033	0.00226604	0.120242	-0.798356	0.000436228	0.00896137
ENSG00000214193	SH3D21	-	1008.31	-1.11351	0.0023261	0.122265	-0.838271	0.00793238	0.0593484
ENSG00000242950	ERVW-1	-	3336.72	-0.755597	0.00232697	0.122265	-0.625103	0.0244013	0.11931
ENSG00000171631	P2RY6	-	1113.04	-0.821176	0.00232966	0.122265	-0.718117	0.00332257	0.0344474
ENSG00000105325	FZR1	-	1460.2	-0.932354	0.00234292	0.122514	-0.872632	1.2838e-06	0.000188378
ENSG00000158863	FAM160B2	-	1927.17	-0.895304	0.00235932	0.122924	-0.829843	1.57018e-05	0.00105019
ENSG00000137460	FHDC1	-	6512.86	-0.946048	0.00237703	0.1234	-0.678696	0.0395806	0.161183
ENSG00000146826	C7orf43	-	1381.87	-0.972549	0.00242109	0.12498	-0.768282	0.0100819	0.0689991
ENSG00000136830	FAM129B	-	33321.3	-0.816228	0.00242486	0.12498	-0.678305	0.0136185	0.0833689
ENSG00000141401	IMPA2	-	1030.26	-0.84943	0.00244903	0.125775	-0.733665	0.00369942	0.0370974
ENSG00000100599	RIN3	-	905.151	-1.00761	0.00247279	0.126238	-0.902165	5.65222e-05	0.00232225
ENSG00000161847	RAVER1	-	505.153	-1.07378	0.00247584	0.126238	-0.989717	2.92387e-07	6.4685e-05
ENSG00000147676	MAL2	-	206.556	0.97917	0.00248437	0.126238	0.893815	2.42212e-05	0.00135156
ENSG00000184445	KNTC1	-	984.435	0.798679	0.0024996	0.12629	0.720294	0.00112247	0.0169194
ENSG00000138162	TACC2	-	45950.9	-0.856884	0.00250296	0.12629	-0.627055	0.0534332	0.194082
ENSG00000116871	MAP7D1	-	1251.99	-0.977425	0.00253018	0.127044	-0.927549	7.42091e-09	3.55709e-06
ENSG00000163874	ZC3H12A	-	499.658	-0.974277	0.00253559	0.127044	-0.884255	3.77588e-05	0.00177469
ENSG00000174799	CEP135	-	408.07	0.879653	0.00254772	0.127209	0.79924	0.000198248	0.00536876
ENSG00000111110	PPM1H	-	1039.45	0.792363	0.0025649	0.127624	0.688641	0.00597085	0.0500149
ENSG00000204060	FOXO6	-	179.256	-1.43398	0.00257479	0.127674	-1.13113	0.000127242	0.00407514
ENSG00000130234	ACE2	-	59.9917	1.47729	0.00258696	0.127807	0.990051	0.00453659	0.0420607
ENSG00000101940	WDR13	-	1334.95	-0.88	0.00260596	0.127807	-0.801282	0.00014411	0.00439048
ENSG00000053747	LAMA3	-	4906.19	0.800899	0.00261002	0.127807	0.719547	0.00130222	0.0187256
ENSG00000117408	IPO13	-	731.624	-0.914812	0.00261516	0.127807	-0.840602	3.44256e-05	0.00172562
ENSG00000215223	CYP51P3	-	53.9816	1.42158	0.00263658	0.127807	1.07028	0.000842116	0.0139031
ENSG00000237781	RP11-54A4.2	-	167.301	-1.12993	0.00263734	0.127807	-1.00811	1.48316e-05	0.00101561
ENSG00000132478	UNK	-	644.572	-0.904875	0.00264687	0.127807	-0.832287	4.06636e-05	0.00186819
ENSG00000167612	ANKRD33	-	935.067	-1.37185	0.00264857	0.127807	-0.691821	0.0603193	0.209292
ENSG00000106089	STX1A	-	114.61	-1.29575	0.00270886	0.130279	-1.10463	2.20394e-05	0.0012677
ENSG00000126705	AHDC1	-	410.582	-1.09907	0.00271924	0.130342	-0.987001	5.74979e-06	0.000497566
a - Genes with DESeq FDR<0.1 and DESeq2 FDR<0.05 are considered significantly differentially expressed in this study
b - average expression in tested samples given as normalized read counts

## Sheet: PE IUGR
Supplementary Data S3. - Top 300 differential expression test results in DESeq and DESeq2 for normal samples compared to PE, GD, SGA, LGA, PE without IUGR and PE with IUGR. Sorted by DESeq P value. Normal samples are used as reference in comparisons i. e. positive log2 fold change means elevated RNA expression in pregnancy complication.
			DESeq				DESeq2
Ensembl ID	Gene	Significanta	Mean expressionb	log2(FoldChange)	p value	FDR	log2(FoldChange)	p value	FDR
ENSG00000174697	LEP	+	3142.86	4.28599	3.10289e-19	4.48181e-15	1.60896	3.63519e-07	9.21169e-05
ENSG00000229642	AC027119.1	+	173.915	3.6206	1.10624e-11	7.98925e-08	2.05242	3.3537e-10	3.02755e-07
ENSG00000101825	MXRA5	+	458.667	-2.01172	1.80883e-10	8.70892e-07	-1.66936	6.67922e-12	1.20593e-08
ENSG00000176387	HSD11B2	+	3559.19	-1.97085	9.69937e-10	3.50244e-06	-1.69438	5.16638e-14	3.73116e-10
ENSG00000108785	HSD17B1P1	+	3256.2	-1.91966	1.87996e-09	5.43084e-06	-1.59373	5.57274e-11	8.04927e-08
ENSG00000113369	ARRDC3	+	10568.7	1.50339	4.96127e-09	1.17622e-05	1.34775	2.14744e-11	3.4464e-08
ENSG00000108786	HSD17B1	+	23198.9	-1.44768	5.70031e-09	1.17622e-05	-1.18793	1.88118e-06	0.000292309
ENSG00000144452	ABCA12	+	215.78	1.63284	1.18406e-07	0.000213781	1.45802	8.5956e-13	2.06925e-09
ENSG00000211895	IGHA1	+	735.279	-1.43768	5.16855e-07	0.000755564	-1.32056	1.12866e-13	4.07561e-10
ENSG00000151151	IPMK	+	724.847	1.28329	5.23099e-07	0.000755564	1.17613	9.89239e-11	1.09912e-07
ENSG00000109265	KIAA1211	+	291.168	-2.42258	1.09387e-06	0.00143635	-1.68236	1.36268e-08	9.36542e-06
ENSG00000100379	KCTD17	+	650.711	-1.40667	1.28086e-06	0.00154173	-1.23958	4.11349e-09	3.12712e-06
ENSG00000125434	SLC25A35	+	311.782	-1.4794	2.03258e-06	0.00225835	-1.08165	0.00017665	0.00476033
ENSG00000237514	PTP4A1P7	+	1190.39	2.07513	2.32484e-06	0.00239858	1.508	3.47777e-07	9.03396e-05
ENSG00000262454	RP11-65J21.3	+	208.471	1.48513	3.75713e-06	0.00361787	1.11691	9.28504e-05	0.00322336
ENSG00000235162	C12orf75	+	122.5	1.75622	5.35242e-06	0.0048319	1.43346	2.1116e-08	1.12963e-05
ENSG00000166145	SPINT1	+	8448.21	-1.18749	6.90224e-06	0.00571287	-1.0119	1.20445e-05	0.00091084
ENSG00000123505	AMD1	+	5234.3	1.03306	7.11934e-06	0.00571287	0.900976	4.35267e-05	0.00196869
ENSG00000256895	C21ORF116	+	488.341	1.4684	7.59034e-06	0.00577026	1.12037	6.85753e-05	0.0026555
ENSG00000241878	PISD	+	4870.34	-1.09019	8.43266e-06	0.00596666	-0.98486	3.41242e-07	9.03396e-05
ENSG00000230220	RP4-652L8.1	+	1549.5	2.09028	8.67487e-06	0.00596666	1.4799	9.46159e-07	0.000194925
ENSG00000116396	KCNC4	+	420.777	-1.69292	9.62408e-06	0.00631865	-1.36012	1.19744e-07	4.43482e-05
ENSG00000006016	CRLF1	+	114.45	-1.83936	1.08805e-05	0.00683297	-1.38547	6.31523e-07	0.000143911
ENSG00000129925	TMEM8A	+	3867	-1.04402	1.2562e-05	0.00756024	-0.924366	9.02908e-06	0.000780934
ENSG00000187045	TMPRSS6	+	177.762	-1.48893	1.34943e-05	0.00779645	-1.20553	2.71092e-06	0.000387688
ENSG00000108813	DLX4	+	272.148	-1.40207	1.48941e-05	0.00827425	-1.1045	3.27274e-05	0.00169389
ENSG00000152268	SPON1	+	886.592	-1.06712	2.33304e-05	0.0124809	-0.969742	3.44687e-07	9.03396e-05
ENSG00000076604	TRAF4	+	853.73	-1.16099	2.89927e-05	0.0149561	-1.0405	1.71167e-07	5.61896e-05
ENSG00000253701	AL928768.3	+	98.4589	-1.89126	4.33273e-05	0.02158	-1.52003	2.18242e-09	1.85429e-06
ENSG00000253284	RP11-282K24.3	+	490	1.1278	5.02572e-05	0.0241972	0.982423	9.09108e-06	0.000781616
ENSG00000132849	INADL	+	721.991	1.15983	6.41085e-05	0.0298704	0.969028	7.87593e-05	0.00290204
ENSG00000159256	MORC3	+	1982.23	0.962996	7.70228e-05	0.0347662	0.886724	6.1063e-07	0.000143241
ENSG00000173641	HSPB7	+	127.395	-1.57047	8.06909e-05	0.0353182	-1.29785	1.48038e-07	5.21528e-05
ENSG00000253168	RP11-326L2.1	+	99.9929	1.52919	8.60679e-05	0.0357078	1.35559	6.31282e-11	8.28931e-08
ENSG00000111961	SASH1	+	3496.88	0.951821	8.86871e-05	0.0357078	0.856782	1.42119e-05	0.00101121
ENSG00000172830	SSH3	+	1752.14	-1.04397	8.89975e-05	0.0357078	-0.92682	6.77632e-06	0.000665603
ENSG00000001617	SEMA3F	+	2064.59	-1.03211	0.000111196	0.0432378	-0.898986	3.87198e-05	0.00181169
ENSG00000114670	NEK11	+	429.959	1.58245	0.000113752	0.0432378	1.16476	6.68899e-05	0.00262813
ENSG00000198327	HIST1H4F	+	328.179	1.02416	0.000120653	0.0446848	0.912149	1.17812e-05	0.000900356
ENSG00000113319	RASGRF2	+	747.962	1.02168	0.000128224	0.0453677	0.909132	9.57876e-06	0.000797704
ENSG00000102287	GABRE	+	21871.5	-0.919437	0.000128778	0.0453677	-0.825038	3.19403e-05	0.00169389
ENSG00000127688	GAN	+	955.553	0.909618	0.000136956	0.0461117	0.83582	3.84065e-06	0.000478227
ENSG00000143382	ADAMTSL4	+	12940.6	-1.10656	0.000138179	0.0461117	-0.921068	0.000153428	0.00438835
ENSG00000174498	IGDCC3	+	376.547	-1.14371	0.000140468	0.0461117	-1.0071	2.07854e-06	0.000314643
ENSG00000155380	SLC16A1	+	1742.15	0.905132	0.000145659	0.0466401	0.870949	3.36181e-12	6.93684e-09
ENSG00000050555	LAMC3	+	1996.54	-1.23989	0.000151705	0.0466401	-1.02045	3.94963e-05	0.00183436
ENSG00000089351	GRAMD1A	+	600.089	-1.09238	0.00015545	0.0466401	-1.00352	1.83714e-08	1.04524e-05
ENSG00000114737	CISH	+	1874.51	-0.93043	0.000162207	0.0466401	-0.812321	0.000190627	0.00498808
ENSG00000037757	MRI1	+	636.082	-1.12796	0.000162799	0.0466401	-0.973127	1.35376e-05	0.000987564
ENSG00000161847	RAVER1	+	515.43	-1.11789	0.000163379	0.0466401	-0.990967	1.59703e-06	0.000271383
ENSG00000231201	AF127577.11	+	104.788	1.84507	0.00016468	0.0466401	1.23445	7.25074e-05	0.0027637
ENSG00000136603	SKIL	+	3596.25	0.843018	0.000171151	0.0470145	0.779703	7.30762e-06	0.000690972
ENSG00000132031	MATN3	+	60.4518	-2.00676	0.000172512	0.0470145	-1.52832	2.28611e-08	1.1793e-05
ENSG00000109089	CDR2L	+	908.081	-1.03595	0.000180648	0.0478548	-0.895956	5.85702e-05	0.00242404
ENSG00000261609	MIR4720	+	453.88	1.00359	0.000182222	0.0478548	0.904714	4.45461e-06	0.000527395
ENSG00000099889	ARVCF	+	538.246	-1.08987	0.0002045	0.0505015	-0.990175	1.37479e-07	4.96438e-05
ENSG00000168274	HIST1H2AE	+	477.143	0.971481	0.000205201	0.0505015	0.886497	2.3083e-06	0.000336779
ENSG00000211890	IGHA2	+	92.5828	-1.62776	0.00020552	0.0505015	-1.41611	1.59578e-10	1.64639e-07
ENSG00000078177	N4BP2	+	3629.36	0.86429	0.000206286	0.0505015	0.779941	6.69588e-05	0.00262813
ENSG00000148334	PTGES2	+	1129.79	-1.00447	0.00021273	0.0507216	-0.973168	2.75225e-18	3.97535e-14
ENSG00000129038	LOXL1	+	209.237	-1.28123	0.000214208	0.0507216	-1.06722	1.00441e-05	0.000818703
ENSG00000154930	ACSS1	+	16470.2	-0.911867	0.000228286	0.0531832	-0.855406	5.87078e-08	2.35549e-05
ENSG00000065809	FAM107B	+	1948.29	0.83425	0.000251281	0.0576111	0.709446	0.00259162	0.026834
ENSG00000238144	NA	+	264.977	1.50168	0.000267731	0.0604236	1.17119	1.99234e-05	0.00126217
ENSG00000188987	HIST1H4D	+	939.998	0.883934	0.000291938	0.0642728	0.784205	0.00017473	0.00473509
ENSG00000144426	NBEAL1	+	6210.89	0.850917	0.000293686	0.0642728	0.769116	7.48826e-05	0.00281034
ENSG00000172009	THOP1	+	2826.13	-1.49484	0.000301342	0.0649639	-1.24532	2.75931e-07	7.97108e-05
ENSG00000123066	MED13L	+	7800.49	0.82299	0.000315725	0.0656767	0.740934	0.000175717	0.00475291
ENSG00000148053	NTRK2	+	111.364	2.55527	0.000317204	0.0656767	1.41242	1.60579e-05	0.00108383
ENSG00000113532	ST8SIA4	+	686.602	0.942831	0.0003276	0.0656767	0.827859	0.000122909	0.00388574
ENSG00000102755	FLT1	+	30238.5	2.19858	0.000330426	0.0656767	1.74714	7.82541e-11	9.41918e-08
ENSG00000134716	CYP2J2	+	412.727	1.07889	0.000330644	0.0656767	0.911677	0.000132774	0.00406311
ENSG00000106123	EPHB6	+	866.044	-1.2872	0.00033193	0.0656767	-0.896768	0.00268897	0.027429
ENSG00000100234	TIMP3	+	17436.2	1.18987	0.000368648	0.071956	0.975026	0.000126254	0.00395565
ENSG00000124155	PIGT	+	660.254	-0.994013	0.000382216	0.0736097	-0.894205	5.12722e-06	0.000565325
ENSG00000165181	C9orf84	+	351.287	1.07505	0.000400045	0.0746901	0.955009	3.37407e-06	0.000439055
ENSG00000198668	CALM1	+	7375.66	0.890799	0.000402429	0.0746901	0.786095	0.000213163	0.00533609
ENSG00000143369	ECM1	+	1027.88	-1.82394	0.000403339	0.0746901	-1.21673	6.60176e-05	0.00261966
ENSG00000104419	NDRG1	+	4186.71	1.02226	0.000416526	0.0761556	0.863605	0.00030271	0.0068532
ENSG00000253143	RP11-333A23.3	+	89.5998	-2.29583	0.000422475	0.0762778	-1.29926	5.28522e-05	0.00226268
ENSG00000110047	EHD1	+	2608.77	-1.11526	0.000467143	0.0823807	-0.95768	2.44713e-05	0.00144271
ENSG00000182511	FES	+	1165	-0.931851	0.000467787	0.0823807	-0.835557	2.57385e-05	0.00148114
ENSG00000105576	TNPO2	+	2172.49	-0.93369	0.000473387	0.0823807	-0.857046	1.71932e-06	0.000276689
ENSG00000164707	SLC13A4	+	1616.93	-0.86675	0.000490929	0.0844164	-0.785889	3.77451e-05	0.00178842
ENSG00000167767	KRT80	+	1017.35	-0.960563	0.000522775	0.0880694	-0.827565	0.000236149	0.0056849
ENSG00000180530	NRIP1	+	3816.61	1.13087	0.000527111	0.0880694	0.932279	0.000208316	0.00527881
ENSG00000124731	TREM1	+	59.8991	1.66099	0.000535297	0.0880694	1.17258	9.62425e-05	0.00329414
ENSG00000166016	ABTB2	+	1281.58	-0.883273	0.000545231	0.0880694	-0.771475	0.000392433	0.00816055
ENSG00000119314	PTBP3	+	2929.86	0.817768	0.000545811	0.0880694	0.795549	1.01034e-13	4.07561e-10
ENSG00000148943	LIN7C	+	1492.09	0.861509	0.000553474	0.0880694	0.803285	1.08899e-06	0.000204484
ENSG00000065029	ZNF76	+	1744.7	-0.891746	0.000554854	0.0880694	-0.84058	3.48005e-08	1.57081e-05
ENSG00000154429	CCSAP	+	12675.3	1.26092	0.000565147	0.0883417	0.998739	0.0001997	0.00511945
ENSG00000169105	CHST14	+	592.053	-1.0077	0.000568802	0.0883417	-0.902169	5.84893e-06	0.000630334
ENSG00000224063	AC007319.1	+	448.712	1.18488	0.000579171	0.0889952	1.02027	7.83226e-06	0.000707058
ENSG00000253203	GUSBP3	+	346.422	0.953342	0.00059649	0.0906916	0.861791	9.29351e-06	0.000785003
ENSG00000174996	KLC2	+	797.209	-0.96389	0.000618373	0.0930393	-0.892527	1.5808e-07	5.33978e-05
ENSG00000231721	AC058791.2	+	2575.68	0.815584	0.000657026	0.097836	0.726765	0.000398812	0.00825278
ENSG00000121570	DPPA4	+	75.6918	1.47873	0.000666045	0.0981669	1.22178	8.83772e-07	0.000185003
ENSG00000171298	GAA	-	9399.19	-0.927728	0.000692768	0.101074	-0.779775	0.00109589	0.0154731
ENSG00000105655	ISYNA1	-	3393.28	-0.9755	0.000722406	0.103314	-0.847374	0.000120378	0.00385002
ENSG00000172296	SPTLC3	-	21138.3	0.873826	0.000722424	0.103314	0.762052	0.000540886	0.00999049
ENSG00000113916	BCL6	-	876.859	0.890121	0.000731075	0.103526	0.765698	0.000810231	0.0129601
ENSG00000224271	RP11-191L9.4	-	59.1094	-3.20432	0.000747866	0.104418	-1.25756	0.000124178	0.00390768
ENSG00000115107	STEAP3	-	392.342	-1.045	0.00075183	0.104418	-0.904805	4.37517e-05	0.00196869
ENSG00000105877	DNAH11	-	480.356	1.84888	0.000782009	0.107575	1.07687	0.000931828	0.0140201
ENSG00000174233	ADCY6	-	2620.45	-0.875356	0.000792844	0.108036	-0.828278	1.88148e-08	1.04524e-05
ENSG00000172037	LAMB2	-	13028	-0.867797	0.00080625	0.108836	-0.810233	6.37654e-07	0.000143911
ENSG00000145287	PLAC8	-	170.905	1.16087	0.000837097	0.110749	0.939266	0.000271516	0.00631665
ENSG00000124491	F13A1	-	14805.2	-1.2355	0.000843021	0.110749	-0.994974	0.000111711	0.00368391
ENSG00000122779	TRIM24	-	992.559	0.85745	0.000851691	0.110749	0.772554	8.41519e-05	0.00300086
ENSG00000161671	EMC10	-	1116.04	-0.92214	0.000857819	0.110749	-0.854421	4.45386e-07	0.000110184
ENSG00000230937	MIR205HG	-	629.15	0.959355	0.000862069	0.110749	0.828364	0.000273361	0.00633777
ENSG00000116183	PAPPA2	-	283381	1.67453	0.00086913	0.110749	1.26241	9.92435e-06	0.000818703
ENSG00000126705	AHDC1	-	426.862	-1.0035	0.000882191	0.110749	-0.8948	9.27877e-06	0.000785003
ENSG00000121931	LRIF1	-	600.506	0.964532	0.000884376	0.110749	0.822683	0.00042584	0.00860487
ENSG00000132386	SERPINF1	-	1420.46	-1.0627	0.000892366	0.110749	-0.913199	5.59768e-05	0.00233694
ENSG00000228508	NA	-	128.078	1.19641	0.000898513	0.110749	0.968742	0.000179304	0.00481387
ENSG00000180263	FGD6	-	2415.86	0.781629	0.000910303	0.110749	0.709169	0.000207418	0.00526528
ENSG00000168268	NT5DC2	-	200.239	-1.10379	0.000912433	0.110749	-0.958192	1.67064e-05	0.00110692
ENSG00000177879	AP3S1	-	497.99	0.873553	0.000933638	0.110809	0.810668	2.09123e-06	0.000314643
ENSG00000104140	RHOV	-	217.135	-1.23097	0.000933779	0.110809	-0.933594	0.000831144	0.0131553
ENSG00000005483	MLL5	-	2458.67	0.784139	0.000935941	0.110809	0.763155	5.9202e-13	1.71023e-09
ENSG00000169891	REPS2	-	342.558	0.950552	0.000965414	0.112242	0.837521	8.435e-05	0.00300086
ENSG00000106799	TGFBR1	-	8810.31	0.749694	0.000972962	0.112242	0.704633	6.70832e-06	0.000663664
ENSG00000184260	HIST2H2AC	-	467.169	0.834696	0.000977825	0.112242	0.748715	0.000216876	0.00539167
ENSG00000181045	SLC26A11	-	866.816	-0.914291	0.00098232	0.112242	-0.815298	5.72739e-05	0.0023772
ENSG00000218313	RP11-393I2.2	-	118.622	1.28677	0.000986896	0.112242	1.04129	5.29483e-05	0.00226268
ENSG00000204740	C10orf112	-	107.141	2.34485	0.00100466	0.112539	1.23686	0.000163774	0.00455791
ENSG00000173175	ADCY5	-	453.99	-1.12977	0.00100509	0.112539	-0.891449	0.000790559	0.0128014
ENSG00000061337	LZTS1	-	241.758	-1.06236	0.00102516	0.113903	-0.869633	0.000547827	0.0100544
ENSG00000082781	ITGB5	-	3812.07	-0.852933	0.00104382	0.114233	-0.765844	0.000108685	0.00361716
ENSG00000240428	LIMS3L	-	100.021	1.73804	0.00104395	0.114233	1.20401	7.82451e-05	0.00289788
ENSG00000080845	DLGAP4	-	738.392	-0.882212	0.00107927	0.115587	-0.800278	2.61795e-05	0.00148873
ENSG00000164451	FAM26D	-	72.9036	-1.45145	0.00108398	0.115587	-0.951983	0.00210618	0.0233833
ENSG00000100600	LGMN	-	5823.35	-0.784882	0.00109075	0.115587	-0.733297	6.27855e-06	0.00063992
ENSG00000180189	HMGB1P14	-	65.3143	1.51765	0.00109894	0.115587	1.10466	0.00016789	0.00462788
ENSG00000196418	ZNF124	-	504.113	0.845747	0.00110134	0.115587	0.75905	0.000152963	0.00438373
ENSG00000181264	TMEM136	-	456.155	-0.936133	0.00111765	0.115587	-0.79241	0.000789152	0.0127929
ENSG00000258498	DIO3OS	-	183.803	-1.15138	0.00112547	0.115587	-0.95083	0.000112793	0.00368635
ENSG00000129128	SPCS3	-	3513.08	0.817933	0.00113864	0.115587	0.753778	1.97851e-05	0.00126009
ENSG00000135862	LAMC1	-	19407.6	-0.851226	0.0011461	0.115587	-0.754116	0.000282551	0.0064604
ENSG00000138031	ADCY3	-	1019.66	-0.881475	0.0011496	0.115587	-0.833074	1.57203e-08	9.87233e-06
ENSG00000204060	FOXO6	-	186.15	-1.33083	0.00115096	0.115587	-1.07512	2.71258e-05	0.00151276
ENSG00000100629	CEP128	-	226.676	0.975192	0.00115962	0.115587	0.844512	0.000179761	0.0048172
ENSG00000181381	DDX60L	-	3109.4	0.720294	0.00116257	0.115587	0.655498	0.00051779	0.00974521
ENSG00000125967	NECAB3	-	362.456	-0.957943	0.00116835	0.115587	-0.850462	4.09392e-05	0.0018832
ENSG00000104853	CLPTM1	-	1384.79	-0.871794	0.00118912	0.116842	-0.769362	0.00025183	0.00595324
ENSG00000172824	CES4A	-	172.031	-1.1403	0.00120339	0.117444	-0.980673	1.50103e-05	0.00103736
ENSG00000087460	GNAS	-	2881.59	-0.810002	0.00124483	0.120673	-0.757154	2.86648e-06	0.000401976
ENSG00000224116	INHBA-AS1	-	165.78	1.35346	0.00125861	0.120862	1.018	0.000363271	0.00776196
ENSG00000198918	RPL39	-	195.932	1.09277	0.00126975	0.120862	0.948612	1.69115e-05	0.00111539
ENSG00000207549	MIR521-2	-	75.0775	1.43691	0.00127506	0.120862	1.12649	3.02491e-05	0.00164255
ENSG00000169756	LIMS1	-	1087.62	0.842433	0.0012817	0.120862	0.78512	1.79552e-06	0.000284995
ENSG00000244486	SCARF2	-	142.248	-1.21701	0.00128862	0.120862	-0.972143	0.000190279	0.004988
ENSG00000234509	AP000253.1	-	609.692	-1.12134	0.00130381	0.121309	-0.901687	0.000485675	0.00935121
ENSG00000137491	SLCO2B1	-	3034.32	-0.816667	0.00132116	0.121309	-0.750705	2.48164e-05	0.00145121
ENSG00000172795	DCP2	-	13805.7	0.971021	0.00132552	0.121309	0.839856	0.000196363	0.00508293
ENSG00000198732	SMOC1	-	275.033	-1.15427	0.00132697	0.121309	-0.943372	0.000180841	0.00482823
ENSG00000164620	RELL2	-	534.36	-0.90327	0.00134678	0.121778	-0.79299	0.000218192	0.00541505
ENSG00000029993	HMGB3	-	2884.46	0.839975	0.00136069	0.121778	0.738495	0.000593473	0.0106452
ENSG00000189159	HN1	-	164.463	1.48659	0.00136193	0.121778	1.06058	0.000385075	0.00810443
ENSG00000105989	WNT2	-	564.187	-1.40816	0.00136831	0.121778	-0.984574	0.000934194	0.0140241
ENSG00000125746	EML2	-	1843.35	-0.843103	0.00138223	0.121778	-0.787397	1.21986e-06	0.000216566
ENSG00000052126	PLEKHA5	-	1462.97	0.794869	0.00138558	0.121778	0.745532	2.50704e-06	0.000362117
ENSG00000130762	ARHGEF16	-	879.624	-0.89083	0.00139778	0.121778	-0.795029	8.24365e-05	0.00297924
ENSG00000156273	BACH1	-	4021.13	0.745394	0.00140717	0.121778	0.698356	1.26522e-05	0.000937175
ENSG00000106789	CORO2A	-	166.523	1.22745	0.00140799	0.121778	0.953267	0.000528434	0.00986137
ENSG00000107738	C10orf54	-	7078.49	-0.815575	0.00143258	0.12202	-0.744484	5.4226e-05	0.00229036
ENSG00000165905	GYLTL1B	-	866.174	-1.32157	0.00143585	0.12202	-1.09324	8.57604e-06	0.000755319
ENSG00000139998	RAB15	-	1418.55	-0.865489	0.00143613	0.12202	-0.757979	0.000432323	0.00869704
ENSG00000164488	DACT2	-	7292.9	-0.829048	0.00146341	0.123557	-0.734974	0.00038917	0.00812594
ENSG00000170638	TRABD	-	471.237	-0.9574	0.00147804	0.123557	-0.856594	1.63444e-05	0.00109305
ENSG00000186174	BCL9L	-	2829.02	-0.872312	0.00147988	0.123557	-0.76604	0.000330588	0.00732365
ENSG00000168005	C11orf84	-	345.179	-0.949802	0.00152543	0.126628	-0.842748	4.6065e-05	0.00201625
ENSG00000063169	GLTSCR1	-	384.365	-0.975153	0.00154015	0.127111	-0.8456	0.000129734	0.00402119
ENSG00000068308	OTUD5	-	1555.41	-1.11947	0.00154884	0.127111	-0.964599	1.80281e-05	0.00117827
ENSG00000215223	CYP51P3	-	57.8642	1.52838	0.00159401	0.130079	1.12446	0.000107157	0.00359114
ENSG00000178719	GRINA	-	878.501	-0.868534	0.00160938	0.130595	-0.767876	0.000235354	0.0056847
ENSG00000244172	NA	-	54.2656	1.64364	0.00163614	0.13174	1.22052	2.61246e-05	0.00148873
ENSG00000187605	TET3	-	858.672	0.807786	0.00164584	0.13174	0.708684	0.00102841	0.0148248
ENSG00000114812	VIPR1	-	75.4159	-1.50328	0.00165779	0.13174	-1.10863	9.76454e-05	0.00333426
ENSG00000182979	MTA1	-	881.047	-0.862498	0.00165998	0.13174	-0.783427	3.22285e-05	0.00169389
ENSG00000148671	C10orf116	-	189.287	-1.60058	0.00168295	0.132833	-1.22829	7.36706e-06	0.000690972
ENSG00000118507	AKAP7	-	211.179	0.972229	0.00169546	0.133094	0.862698	3.71842e-05	0.00177881
ENSG00000237416	RP11-465K1.2	-	51.4822	2.15501	0.00172023	0.133401	1.3306	3.32805e-05	0.0016986
ENSG00000197150	ABCB8	-	1728.17	-0.834541	0.00172295	0.133401	-0.775713	3.45257e-06	0.000443444
ENSG00000167615	LENG8	-	6138.34	-0.796845	0.00172708	0.133401	-0.721443	0.000162995	0.00455376
ENSG00000142694	EVA1B	-	1406.11	-0.861239	0.00176641	0.135093	-0.763759	0.000215677	0.00538038
ENSG00000135378	PRRG4	-	1490.67	1.04068	0.00176769	0.135093	0.826324	0.00199505	0.0224777
ENSG00000124766	SOX4	-	202.29	0.965848	0.00178248	0.135506	0.764438	0.00446231	0.0378471
ENSG00000124615	MOCS1	-	985.522	-1.15894	0.00180764	0.136699	-0.959377	9.3281e-05	0.00322336
ENSG00000173221	GLRX	-	3648.36	0.734129	0.00183076	0.137727	0.664858	0.000551196	0.0101034
ENSG00000196411	EPHB4	-	4111.5	-0.808937	0.00185978	0.138566	-0.715061	0.00064198	0.0111855
ENSG00000063660	GPC1	-	1689.27	-0.857591	0.0018611	0.138566	-0.722998	0.00230352	0.024867
ENSG00000165125	TRPV6	-	26674.9	-0.820324	0.00189352	0.139669	-0.652055	0.013321	0.0732425
ENSG00000175274	TP53I11	-	261.863	-1.23706	0.0019006	0.139669	-0.987837	0.000151446	0.00436624
ENSG00000213398	LCAT	-	419.016	-0.916075	0.00191058	0.139669	-0.84217	2.16844e-06	0.000322896
ENSG00000183087	GAS6	-	627.393	-0.892811	0.00192364	0.139669	-0.739411	0.00260375	0.0269017
ENSG00000223401	RP11-211G3.2	-	116.68	1.45519	0.00192427	0.139669	1.04674	0.00043411	0.00872084
ENSG00000141527	CARD14	-	407.643	-0.868371	0.00195442	0.140666	-0.761267	0.000441608	0.00883461
ENSG00000147202	DIAPH2	-	4448.17	0.775015	0.0019583	0.140666	0.69448	0.000552108	0.0101073
ENSG00000173599	PC	-	573.208	-0.834051	0.00196722	0.140666	-0.756719	7.8715e-05	0.00290204
ENSG00000159840	ZYX	-	729.782	-0.899279	0.00199566	0.141674	-0.808023	3.71919e-05	0.00177881
ENSG00000162430	SEPN1	-	486.927	-0.934202	0.00200093	0.141674	-0.832798	3.62783e-05	0.00177628
ENSG00000179038	AP001885.1	-	105.002	1.15171	0.00208554	0.146944	0.968918	6.12348e-05	0.00248448
ENSG00000251843	U6	-	66.7924	1.52751	0.00210421	0.14754	1.09151	0.000245869	0.00586996
ENSG00000155629	PIK3AP1	-	3725.99	0.81266	0.00218125	0.152203	0.68176	0.00493126	0.0402868
ENSG00000177888	ZBTB41	-	895.285	0.926266	0.00219206	0.152222	0.823496	6.68046e-05	0.00262813
ENSG00000113140	SPARC	-	7624.09	-0.727525	0.00222635	0.153863	-0.647494	0.00155933	0.0190711
ENSG00000134152	KATNBL1	-	2616.64	1.15157	0.00224743	0.15458	0.937241	0.000269644	0.00629199
ENSG00000244754	N4BP2L2	-	4657.16	0.737706	0.00227492	0.15573	0.708793	2.46404e-08	1.22726e-05
ENSG00000132005	RFX1	-	561.763	-0.904803	0.00230934	0.156783	-0.797945	0.000142972	0.0042059
ENSG00000211448	DIO2	-	306.991	1.8595	0.00231201	0.156783	0.953177	0.00367791	0.0335064
ENSG00000111799	COL12A1	-	199.422	1.54616	0.00235333	0.158838	0.97703	0.00217394	0.0239333
ENSG00000140859	KIFC3	-	4098.77	-0.757244	0.0023687	0.159132	-0.717322	9.77084e-07	0.000194925
ENSG00000076201	PTPN23	-	2201.02	-0.80546	0.00238764	0.159662	-0.737992	4.46261e-05	0.00198332
ENSG00000099365	STX1B	-	144.936	-1.41071	0.00242148	0.160716	-1.07577	0.00010066	0.00342104
ENSG00000136856	SLC2A8	-	447.127	-0.902126	0.00242839	0.160716	-0.834808	1.04945e-06	0.000204484
ENSG00000162600	OMA1	-	342.692	0.840452	0.00243678	0.160716	0.749707	0.00025717	0.00603993
ENSG00000111875	ASF1A	-	297.259	0.918094	0.00246375	0.161756	0.821215	4.50555e-05	0.00199352
ENSG00000144579	CTDSP1	-	8487.96	-0.743359	0.00247772	0.161895	-0.685575	9.17634e-05	0.00321378
ENSG00000167261	DPEP2	-	746.621	-0.873264	0.00249931	0.161895	-0.734697	0.00201308	0.0226103
ENSG00000124171	PARD6B	-	1667.88	0.715897	0.00249949	0.161895	0.662428	0.000133298	0.00406773
ENSG00000179862	CITED4	-	255.233	-1.16367	0.00254511	0.163816	-0.884968	0.00142143	0.0180731
ENSG00000085998	POMGNT1	-	1982.9	-0.766049	0.00257082	0.163816	-0.701569	0.000114874	0.00372463
ENSG00000163931	TKT	-	4914.98	-0.762012	0.00257309	0.163816	-0.714581	6.1689e-06	0.00063992
ENSG00000173918	C1QTNF1	-	2566.72	-0.761329	0.00257451	0.163816	-0.677244	0.000956509	0.0142284
ENSG00000122884	P4HA1	-	834.277	0.979391	0.00259789	0.164579	0.814448	0.000971345	0.0143899
ENSG00000137269	LRRC1	-	2266.03	0.841576	0.00262267	0.165423	0.723086	0.00161234	0.0193749
ENSG00000107957	SH3PXD2A	-	7563.7	0.786114	0.0026747	0.167793	0.675569	0.00320508	0.0306991
ENSG00000137628	DDX60	-	2259.75	0.695082	0.00269483	0.167793	0.653099	3.286e-05	0.00169389
ENSG00000017373	SRCIN1	-	388.169	-0.871254	0.00271207	0.167793	-0.710059	0.00514682	0.0412713
ENSG00000143570	SLC39A1	-	4051.19	-0.799337	0.00272787	0.167793	-0.734386	3.8461e-05	0.00181109
ENSG00000197858	GPAA1	-	1515.9	-0.812493	0.00273577	0.167793	-0.732765	0.000159785	0.00450769
ENSG00000080345	RIF1	-	4831.27	0.696657	0.0027363	0.167793	0.65095	6.50442e-05	0.00260052
ENSG00000106266	SNX8	-	1105.95	-0.781526	0.00274156	0.167793	-0.736014	1.71919e-06	0.000276689
ENSG00000180902	D2HGDH	-	652.337	-0.846748	0.00275952	0.16787	-0.73349	0.000982425	0.0144943
ENSG00000100075	SLC25A1	-	524.72	-0.909819	0.00276607	0.16787	-0.824595	1.13088e-05	0.000878196
ENSG00000169313	P2RY12	-	141.194	1.07123	0.00278947	0.168209	0.887575	0.000343784	0.00753507
ENSG00000162738	VANGL2	-	101.655	-1.42107	0.00279495	0.168209	-1.0337	0.000348417	0.00757981
ENSG00000230551	CTB-89H12.4	-	2126.6	0.739637	0.00282504	0.168691	0.666277	0.000702819	0.0118316
ENSG00000174903	RAB1B	-	1107.97	-0.818562	0.00282631	0.168691	-0.724494	0.000496142	0.00947919
ENSG00000234771	RP11-395P17.3	-	161.64	-1.01248	0.00284997	0.169173	-0.876116	0.000103333	0.00347912
ENSG00000090316	MAEA	-	1178.32	-0.737424	0.00285781	0.169173	-0.695663	6.34208e-06	0.00063992
ENSG00000168528	SERINC2	-	855.463	-0.802675	0.00287982	0.16978	-0.722006	0.000241935	0.00578561
ENSG00000121281	ADCY7	-	3685.49	-0.746791	0.00290097	0.170332	-0.693709	3.7388e-05	0.00178228
ENSG00000154529	CNTNAP3B	-	141.447	1.555	0.00293552	0.170947	1.05303	0.000667711	0.0114815
ENSG00000116133	DHCR24	-	1887.84	-0.899595	0.00295586	0.170947	-0.766545	0.000928568	0.0139887
ENSG00000168216	LMBRD1	-	888.82	0.728956	0.00295686	0.170947	0.686261	1.02718e-05	0.000828864
ENSG00000140564	FURIN	-	38490.5	-1.04134	0.00297267	0.170947	-0.828222	0.00162179	0.0194238
ENSG00000186088	PION	-	606.792	1.19329	0.00298136	0.170947	0.941551	0.000479009	0.00928256
ENSG00000141446	ESCO1	-	779.017	0.818938	0.00298482	0.170947	0.749328	3.77643e-05	0.00178842
ENSG00000119535	CSF3R	-	27432.2	-0.85873	0.00299813	0.170947	-0.727883	0.0019178	0.021846
ENSG00000258730	ITPK1-AS1	-	309.733	-0.967288	0.00301639	0.170947	-0.813849	0.000617595	0.0109455
ENSG00000173193	PARP14	-	6450.22	0.655216	0.00301796	0.170947	0.589223	0.00296014	0.0291573
ENSG00000162706	CADM3	-	168.843	-1.72124	0.00304216	0.171167	-0.952515	0.00327387	0.0311085
ENSG00000179094	PER1	-	715.844	-0.949218	0.00304665	0.171167	-0.80612	0.000537291	0.00996229
ENSG00000135968	GCC2	-	1770.11	0.753629	0.00307457	0.171167	0.697439	5.15967e-05	0.00221804
ENSG00000183688	FAM101B	-	277.261	-0.885046	0.00307961	0.171167	-0.773847	0.000406616	0.00834256
ENSG00000167612	ANKRD33	-	951.863	-1.44607	0.00308278	0.171167	-1.00573	0.00075592	0.0124498
ENSG00000239627	RP11-124A7.1	-	324.993	1.25065	0.00310803	0.171167	0.986496	0.000250189	0.00594364
ENSG00000009413	REV3L	-	4187.73	0.743147	0.00311385	0.171167	0.688781	5.64792e-05	0.00235097
ENSG00000115474	KCNJ13	-	308.968	0.866979	0.00311665	0.171167	0.772516	0.000165406	0.00458566
ENSG00000146826	C7orf43	-	1428.47	-0.925745	0.00314754	0.172208	-0.775628	0.00126323	0.0169102
ENSG00000125755	SYMPK	-	4949.91	-0.751	0.003177	0.172849	-0.703157	1.0728e-05	0.000851399
ENSG00000168890	TMEM150A	-	374.451	-0.853475	0.00318318	0.172849	-0.785968	1.20108e-05	0.00091084
ENSG00000148341	SH3GLB2	-	7379.32	-0.727427	0.00320936	0.173618	-0.660684	0.000470092	0.00917419
ENSG00000102580	DNAJC3	-	2406.04	0.863248	0.00322879	0.174017	0.73816	0.00148133	0.018477
ENSG00000173153	ESRRA	-	2014.77	-0.78271	0.00326141	0.174478	-0.739494	6.70019e-07	0.000148889
ENSG00000168056	LTBP3	-	3173.96	-0.916479	0.00326382	0.174478	-0.789988	0.000447707	0.00891956
ENSG00000013588	GPRC5A	-	127.889	1.59834	0.00327358	0.174478	1.13961	0.000142399	0.00419758
ENSG00000111879	FAM184A	-	1346.89	0.759	0.00332606	0.176374	0.666762	0.00191184	0.0218125
ENSG00000225614	ZNF469	-	2234.62	-2.121	0.00333357	0.176374	-0.658681	0.0366523	0.138661
ENSG00000232079	AL035610.1	-	83.3108	1.14375	0.00337748	0.177761	0.971222	4.52696e-05	0.00199352
ENSG00000213468	RP11-453F18__B.1	-	323.178	0.850945	0.00338439	0.177761	0.780668	1.36296e-05	0.000989274
ENSG00000068120	COASY	-	1730.59	-1.70613	0.00341007	0.177867	-1.24538	1.46442e-05	0.00102184
ENSG00000243836	WDR86-AS1	-	133.332	1.92617	0.00342089	0.177867	1.10814	0.000672847	0.0115361
ENSG00000169710	FASN	-	4122.65	-0.760552	0.00342438	0.177867	-0.706355	2.66259e-05	0.00149925
ENSG00000116670	MAD2L2	-	209.45	-1.00314	0.00343568	0.177867	-0.861642	0.000154766	0.00440916
ENSG00000125637	PSD4	-	4217.17	-0.744562	0.00345555	0.178257	-0.697112	1.28881e-05	0.000944951
ENSG00000130726	TRIM28	-	6270.13	-0.748919	0.00347409	0.178576	-0.714436	1.8537e-07	5.94998e-05
ENSG00000062194	GPBP1	-	2648.63	0.717924	0.00348934	0.178724	0.673547	2.03422e-05	0.00127749
ENSG00000196700	ZNF512B	-	1090.96	-0.808262	0.00351975	0.179119	-0.751426	6.3656e-06	0.00063992
ENSG00000198759	EGFL6	-	2021.61	-0.857604	0.00352187	0.179119	-0.688705	0.00793392	0.0533012
ENSG00000197930	ERO1L	-	1535.9	0.872676	0.00355437	0.179227	0.763313	0.000465978	0.0091324
ENSG00000122176	FMOD	-	277.151	-1.94292	0.00356818	0.179227	-1.04828	0.00125029	0.0168149
ENSG00000197070	ARRDC1	-	1195.42	-0.764468	0.00357101	0.179227	-0.739317	2.9457e-10	2.83651e-07
ENSG00000149639	SOGA1	-	3282.86	-0.772123	0.00357363	0.179227	-0.721432	7.93055e-06	0.000711484
ENSG00000122641	INHBA	-	17951.7	1.32662	0.00363485	0.180695	1.02938	0.000192049	0.00501619
ENSG00000023191	RNH1	-	2914.48	-0.754271	0.00364673	0.180695	-0.69843	4.40927e-05	0.00197175
ENSG00000105663	WBP7	-	1421.01	-0.799704	0.00365966	0.180695	-0.7062	0.000764302	0.0125307
ENSG00000102038	SMARCA1	-	1253.06	0.722253	0.00366145	0.180695	0.674249	3.67976e-05	0.00177881
ENSG00000235750	KIAA0040	-	3695.1	-0.751392	0.003679	0.180695	-0.705822	5.89138e-06	0.000630334
ENSG00000049860	HEXB	-	4783.06	0.698899	0.0036901	0.180695	0.621584	0.00261116	0.0269205
ENSG00000143125	PROK1	-	75.58	-1.36109	0.00369046	0.180695	-1.09014	2.57278e-05	0.00148114
ENSG00000153147	SMARCA5	-	2626.48	0.698288	0.00371137	0.181105	0.674486	1.42647e-08	9.36542e-06
ENSG00000142208	AKT1	-	2378.95	-0.710974	0.00376383	0.182439	-0.673376	4.8492e-06	0.000547202
ENSG00000147548	WHSC1L1	-	3156.07	0.671225	0.00376397	0.182439	0.642138	1.7123e-06	0.000276689
ENSG00000117408	IPO13	-	763.348	-0.804805	0.00381181	0.184047	-0.713703	0.000563461	0.0102748
ENSG00000203326	ZNF525	-	1537.64	0.7191	0.00385309	0.184047	0.648448	0.000928768	0.0139887
a - Genes with DESeq FDR<0.1 and DESeq2 FDR<0.05 are considered significantly differentially expressed in this study
b - average expression in tested samples given as normalized read counts
